# Supplementary material for: Binding Affinity Ranking at the Molecular Initiating Event (BARMIE): An open-source computational pipeline for the rapid screening of chemical interactions with steroid receptors from many species
Source: PLoS One. 2026 Jul 15;21(7):e0353622. doi: 10.1371/journal.pone.0353622 (PMC13372184; doi:10.1371/journal.pone.0353622)
Supplement: S1 File — (XLSX) [file pone.0353622.s001.xlsx]

## Sheet: Docking_Results
Protein	score1	score2	score3	score4	score5	Ligand	average_score
aligned_AF-A0A4W4EKM6-F1-model.pdbqt	-9.064	-9.054	-9.089	-9.07	-9.112	triamcinolone	-9.0778
aligned_AF-A0A673YWZ9-F1-model.pdbqt	-10.427	-10.433	-10.442	-10.464	-10.475	halcinonide	-10.4482
aligned_AF-A0A3B4ZYN2-F1-model.pdbqt	-6.826	-6.814	-6.839	-6.806	-6.828	cortisol	-6.8226
aligned_AF-A0A672FRL6-F1-model.pdbqt	-7.599	-7.579	-7.666	-7.584	-7.583	clofenotane	-7.6022
aligned_AF-A0A3B4X137-F1-model.pdbqt	-6.462	-6.47	-6.454	-6.441	-6.459	beclomethasone	-6.4572
aligned_AF-A0A3P9NF67-F1-model.pdbqt	-6.88	-6.883	-6.878	-6.88	-6.868	predisolone	-6.8778
aligned_AF-A0A673HJE6-F1-model.pdbqt	-9.46	-9.474	-9.463	-9.461	-9.46	halcinonide	-9.4636
aligned_AF-Q1XHK0-F1-model.pdbqt	-8.999	-8.965	-8.981	-9.015	-8.982	dexamethasone	-8.9884
aligned_AF-A0A669EL53-F1-model.pdbqt	-7.366	-7.367	-7.333	-7.351	-7.351	osilodrostat	-7.3536
aligned_AF-A0A6J2R594-F1-model.pdbqt	-7.499	-7.496	-7.49	-7.502	-7.479	clofenotane	-7.4932
aligned_AF-A7WK65-F1-model.pdbqt	-8.552	-8.553	-8.568	-8.553	-8.559	predisolone	-8.557
aligned_AF-A0A672R5A8-F1-model.pdbqt	-9.333	-9.331	-9.324	-9.339	-9.331	halcinonide	-9.3316
aligned_AF-A0A6Q2WV38-F1-model.pdbqt	-7.489	-7.46	-7.479	-7.45	-7.486	osilodrostat	-7.4728
aligned_AF-A0A3P8PI09-F1-model.pdbqt	-7.219	-7.257	-7.275	-7.205	-7.257	clofenotane	-7.2426
aligned_AF-A0A3B3I6N4-F1-model.pdbqt	-5.665	-5.68	-5.673	-5.677	-5.652	prednicarbate	-5.6694
aligned_AF-A0A3P9B1D6-F1-model.pdbqt	-7.377	-7.391	-7.379	-7.39	-7.365	clofenotane	-7.3804
aligned_AF-A0A673YWZ9-F1-model.pdbqt	-9.971	-9.98	-9.978	-9.973	-9.962	dexamethasone	-9.9728
aligned_AF-A0A4W4EHL9-F1-model.pdbqt	-9.347	-9.386	-9.396	-9.394	-9.397	dexamethasone	-9.384
aligned_AF-A0A1A8MV28-F1-model.pdbqt	-8.617	-8.626	-8.609	-8.622	-8.607	cortisol	-8.6162
aligned_AF-A0A1A8HYB3-F1-model.pdbqt	-8.808	-8.799	-8.803	-8.816	-8.841	cortisol	-8.8134
aligned_AF-A0A4W5NM33-F1-model.pdbqt	-5.832	-5.84	-5.823	-5.814	-5.823	sevoflurane	-5.8264
aligned_AF-A0A6P3W3H6-F1-model.pdbqt	-7.854	-7.86	-7.876	-7.82	-7.862	mometasone	-7.8544
aligned_AF-S6BTT8-F1-model.pdbqt	-7.151	-7.19	-7.16	-7.121	-7.167	beclomethasone	-7.1578
aligned_AF-A0A6J2R396-F1-model.pdbqt	-9.645	-9.689	-9.691	-9.664	-9.715	flumethasone	-9.6808
aligned_AF-M4AXU0-F1-model.pdbqt	-10.909	-10.907	-10.904	-10.915	-10.899	dexamethasone	-10.9068
aligned_AF-A0A1A8EC44-F1-model.pdbqt	-5.909	-6.512	-5.928	-5.92	-5.911	cortisol	-6.036
aligned_AF-A0A3Q1JK88-F1-model.pdbqt	-6.604	-6.601	-6.627	-6.603	-6.6	triclocarban	-6.607
aligned_AF-A0A3Q3APR2-F1-model.pdbqt	-8.084	-8.081	-8.086	-8.106	-8.093	cortisol	-8.09
aligned_AF-A0A672JWH1-F1-model.pdbqt	-5.441	-5.444	-5.449	-5.449	-5.448	sevoflurane	-5.4462
aligned_AF-A0A672JW62-F1-model.pdbqt	-7.458	-7.566	-7.449	-7.427	-7.428	clofenotane	-7.4656
aligned_AF-A0A673WJ72-F1-model.pdbqt	-9.879	-9.885	-9.884	-9.902	-9.891	flumethasone	-9.8882
aligned_AF-A0A3Q2QAZ0-F1-model.pdbqt	-5.455	-5.452	-5.426	-5.464	-5.453	sevoflurane	-5.45
aligned_AF-M3ZH21-F1-model.pdbqt	-6.238	-6.222	-6.224	-6.218	-6.225	beclomethasone	-6.2254
aligned_AF-A0A3B4X137-F1-model.pdbqt	-4.382	-4.407	-4.396	-4.389	-4.379	glyphosate	-4.3906
aligned_AF-A0A3B3QSC9-F1-model.pdbqt	-4.695	-4.693	-4.689	-4.696	-4.706	osilodrostat	-4.6958
aligned_AF-A0A6J2R594-F1-model.pdbqt	-7.252	-7.249	-7.253	-7.264	-7.264	triclocarban	-7.2564
aligned_AF-A0A3B1IJY8-F1-model.pdbqt	-7.68	-7.679	-7.686	-7.66	-7.641	mometasone	-7.6692
aligned_AF-A0A3B4X137-F1-model.pdbqt	-8.019	-8.044	-8.02	-7.993	-8.014	clobestasol	-8.018
aligned_AF-A0A665UIX2-F1-model.pdbqt	-6.592	-6.539	-6.545	-6.544	-6.602	prednicarbate	-6.5644
aligned_AF-A0A3Q3APR2-F1-model.pdbqt	-5.762	-5.763	-5.792	-5.777	-5.784	atrazine	-5.7756
aligned_AF-A0A673YVY7-F1-model.pdbqt	-5.559	-5.539	-5.562	-5.525	-5.517	atrazine	-5.5404
aligned_AF-A0A673WVG5-F1-model.pdbqt	-7.169	-7.16	-7.149	-7.143	-7.164	osilodrostat	-7.157
aligned_AF-A0A3Q2E6R9-F1-model.pdbqt	-7.306	-7.287	-7.297	-7.306	-7.297	triclocarban	-7.2986
aligned_AF-A0A3P9NF67-F1-model.pdbqt	-6.712	-6.713	-6.711	-6.716	-6.71	flumethasone	-6.7124
aligned_AF-A0A671UAK8-F1-model.pdbqt	-7.33	-7.347	-7.355	-7.314	-7.341	osilodrostat	-7.3374
aligned_AF-G3QBY5-F1-model.pdbqt	-9.581	-9.506	-9.526	-9.565	-9.561	halcinonide	-9.5478
aligned_AF-A0A7N6BVF0-F1-model.pdbqt	-4.755	-4.638	-4.729	-4.706	-4.743	glyphosate	-4.7142
aligned_AF-A0A4W4EKR4-F1-model.pdbqt	-8.459	-8.458	-8.455	-8.458	-8.454	cortisol	-8.4568
aligned_AF-A0A3Q3APR2-F1-model.pdbqt	-7.296	-7.301	-7.307	-7.296	-7.307	osilodrostat	-7.3014
aligned_AF-A0A4W6EW38-F1-model.pdbqt	-9.006	-9.022	-9.018	-9.003	-9.002	predisolone	-9.0102
aligned_AF-A0A3Q1JK88-F1-model.pdbqt	-7.424	-7.415	-7.408	-7.413	-7.419	osilodrostat	-7.4158
aligned_AF-A0A673YWL1-F1-model.pdbqt	-9.809	-9.804	-9.787	-9.791	-9.77	triamcinolone	-9.7922
aligned_AF-A0A673YY11-F1-model.pdbqt	-11.278	-11.29	-11.296	-11.281	-11.291	halcinonide	-11.2872
aligned_AF-A0A3B3QSC9-F1-model.pdbqt	-3.391	-3.347	-3.35	-3.357	-3.358	glyphosate	-3.3606
aligned_AF-A0A3P8Z8R7-F1-model.pdbqt	-5.592	-5.628	-5.596	-5.6	-5.596	atrazine	-5.6024
aligned_AF-A0A672FS80-F1-model.pdbqt	-7.128	-7.11	-7.107	-7.123	-7.356	osilodrostat	-7.1648
aligned_AF-A0A6P7JIB6-F1-model.pdbqt	-6.236	-6.259	-6.255	-6.24	-6.263	prednicarbate	-6.2506
aligned_AF-A0A1A7WDX0-F1-model.pdbqt	-9.104	-9.137	-9.088	-9.08	-9.06	dexamethasone	-9.0938
aligned_AF-A0A3B4ZYN2-F1-model.pdbqt	-7.121	-6.712	-7.027	-6.754	-6.984	prednicarbate	-6.9196
aligned_AF-A0A2D0SEE8-F1-model.pdbqt	-8.945	-8.988	-8.981	-8.936	-8.961	dexamethasone	-8.9622
aligned_AF-A0A673HK26-F1-model.pdbqt	-5.138	-5.134	-5.126	-5.141	-5.151	triclocarban	-5.138
aligned_AF-A0A3P8WAZ8-F1-model.pdbqt	-8.719	-8.752	-8.729	-8.725	-8.702	clobestasol	-8.7254
aligned_AF-A0A4W6ETL1-F1-model.pdbqt	-5.109	-5.117	-5.121	-5.099	-5.12	triclocarban	-5.1132
aligned_AF-A0A4W4EIA3-F1-model.pdbqt	-5.98	-5.974	-5.981	-5.98	-5.978	sevoflurane	-5.9786
aligned_AF-A0A671UAK8-F1-model.pdbqt	-9.721	-9.7	-9.701	-9.712	-9.712	dexamethasone	-9.7092
aligned_AF-A0A1A8C987-F1-model.pdbqt	-3.439	-3.43	-3.433	-3.433	-3.393	prednicarbate	-3.4256
aligned_AF-A0A4W5NLP4-F1-model.pdbqt	-8.903	-8.944	-8.907	-8.924	-8.92	predisolone	-8.9196
aligned_AF-A7WK65-F1-model.pdbqt	-9.51	-9.515	-9.504	-9.5	-9.523	flumethasone	-9.5104
aligned_AF-O73673-F1-model.pdbqt	-9.638	-9.585	-9.599	-9.557	-9.596	mometasone	-9.595
aligned_AF-A0A4W4EKU6-F1-model.pdbqt	23.987	23.953	24.999	23.937	7.775	beclomethasone	20.9302
aligned_AF-A0A1A8PQN6-F1-model.pdbqt	-5.998	-6.011	-5.996	-5.973	-5.986	triclocarban	-5.9928
aligned_AF-A0A3P8PI19-F1-model.pdbqt	-9.543	-9.605	-9.552	-9.617	-9.581	clobestasol	-9.5796
aligned_AF-A0A667XXJ8-F1-model.pdbqt	-5.376	-5.399	-5.402	-5.371	-5.433	atrazine	-5.3962
aligned_AF-A0A672FSV0-F1-model.pdbqt	-7.526	-7.525	-7.525	-7.523	-7.526	osilodrostat	-7.525
aligned_AF-A0A0D6E1Q9-F1-model.pdbqt	-7.289	-7.282	-7.292	-7.292	-7.271	triclocarban	-7.2852
aligned_AF-A0A673HK26-F1-model.pdbqt	-8.739	-8.754	-8.751	-8.741	-8.739	triamcinolone	-8.7448
aligned_AF-A0A672JW62-F1-model.pdbqt	-4.604	-4.615	-4.335	-4.608	-4.343	glyphosate	-4.501
aligned_AF-A0A6J2R1I5-F1-model.pdbqt	-5.03	-5.033	-5.04	-5.04	-5.121	atrazine	-5.0528
aligned_AF-A0A4W6EW38-F1-model.pdbqt	-7.225	-7.212	-7.44	-7.453	-7.228	osilodrostat	-7.3116
aligned_AF-A0A673AST7-F1-model.pdbqt	-8.447	-8.408	-8.413	-8.42	-8.395	triamcinolone	-8.4166
aligned_AF-A0A3P9B1R5-F1-model.pdbqt	-7.726	-7.734	-7.727	-7.724	-7.77	mapracorat	-7.7362
aligned_AF-A0A3Q3APR2-F1-model.pdbqt	-7.873	-7.859	-7.847	-7.842	-7.831	clofenotane	-7.8504
aligned_AF-A0A3B4ZYN2-F1-model.pdbqt	-7.083	-7.086	-7.083	-7.091	-7.086	clobestasol	-7.0858
aligned_AF-A0A1A8PQN6-F1-model.pdbqt	-8.669	-8.663	-8.669	-8.659	-8.672	cortisol	-8.6664
aligned_AF-A0A3Q3SWH1-F1-model.pdbqt	-4.384	-4.389	-4.397	-4.387	-4.387	glyphosate	-4.3888
aligned_AF-A0A3Q2Q9J2-F1-model.pdbqt	-9.554	-9.554	-9.556	-9.538	-9.564	triamcinolone	-9.5532
aligned_AF-A0A3Q3APR2-F1-model.pdbqt	-6.963	-6.952	-6.982	-6.969	-6.95	clobestasol	-6.9632
aligned_AF-A0A7N6B9C8-F1-model.pdbqt	-4.452	-4.555	-4.454	-4.391	-4.501	glyphosate	-4.4706
aligned_AF-A0A673YWI4-F1-model.pdbqt	-7.448	-7.451	-7.447	-7.438	-7.449	triclocarban	-7.4466
aligned_AF-A0A672FS10-F1-model.pdbqt	-5.964	-5.978	-5.925	-5.919	-5.92	atrazine	-5.9412
aligned_AF-A0A3Q3APR2-F1-model.pdbqt	-7.382	-7.369	-7.366	-7.37	-7.398	mapracorat	-7.377
aligned_AF-A0A671UE66-F1-model.pdbqt	-7.734	-7.74	-7.749	-7.743	-7.751	predisolone	-7.7434
aligned_AF-A0A3P9B1D6-F1-model.pdbqt	-5.49	-5.48	-5.481	-5.498	-5.502	sevoflurane	-5.4902
aligned_AF-A0A1A8HIZ9-F1-model.pdbqt	-8.095	-8.101	-8.106	-8.12	-8.113	mometasone	-8.107
aligned_AF-A0A3Q2D1Z0-F1-model.pdbqt	-7.33	-7.308	-7.328	-7.316	-7.306	clofenotane	-7.3176
aligned_AF-A0A3B3BG10-F1-model.pdbqt	-9.597	-9.626	-9.585	-9.591	-9.655	flumethasone	-9.6108
aligned_AF-A0A0D6E1Q9-F1-model.pdbqt	-10.189	-10.168	-10.172	-10.183	-10.208	predisolone	-10.184
aligned_AF-A0A3Q2YGW3-F1-model.pdbqt	-9.303	-9.316	-9.309	-9.312	-9.293	triamcinolone	-9.3066
aligned_AF-A0A3B4VI66-F1-model.pdbqt	-7.286	-7.157	-7.22	-7.277	-7.296	prednicarbate	-7.2472
aligned_AF-A0A7N6BVF0-F1-model.pdbqt	-10.004	-9.992	-9.957	-9.975	-9.981	dexamethasone	-9.9818
aligned_AF-A0A672FS80-F1-model.pdbqt	-9.219	-9.272	-9.24	-9.246	-9.252	flumethasone	-9.2458
aligned_AF-A0A3B4GAN3-F1-model.pdbqt	-7.311	-7.319	-7.197	-7.305	-7.281	cortisol	-7.2826
aligned_AF-A0A3Q2E6R9-F1-model.pdbqt	-6.105	-6.116	-6.075	-6.136	-6.113	mapracorat	-6.109
aligned_AF-A0A673ARW5-F1-model.pdbqt	-7.599	-7.6	-7.587	-7.584	-7.589	clofenotane	-7.5918
aligned_AF-A0A671UE66-F1-model.pdbqt	-5.505	-5.521	-5.5	-5.482	-5.529	atrazine	-5.5074
aligned_AF-A0A4W4EKR4-F1-model.pdbqt	-5.652	-5.644	-5.688	-5.644	-5.72	atrazine	-5.6696
aligned_AF-A0A3B4GAN3-F1-model.pdbqt	-7.157	-7.142	-7.144	-7.156	-7.153	clofenotane	-7.1504
aligned_AF-A0A6J2R594-F1-model.pdbqt	-8.791	-8.793	-8.79	-8.794	-8.792	cortisol	-8.792
aligned_AF-A0A3B4WZ32-F1-model.pdbqt	-5.636	-5.626	-5.668	-5.589	-5.644	atrazine	-5.6326
aligned_AF-A0A6J2R396-F1-model.pdbqt	-8.845	-8.871	-8.855	-8.834	-8.849	predisolone	-8.8508
aligned_AF-A0A673YWI4-F1-model.pdbqt	-7.399	-7.409	-7.396	-7.404	-7.409	clofenotane	-7.4034
aligned_AF-A0A672JWT2-F1-model.pdbqt	-7.334	-7.329	-7.344	-7.304	-7.317	mapracorat	-7.3256
aligned_AF-A0A7N6B9C8-F1-model.pdbqt	-2.368	-2.319	-2.302	-2.323	-2.353	triclocarban	-2.333
aligned_AF-A0A672FS10-F1-model.pdbqt	-6.396	-6.377	-6.395	-6.386	-6.338	triclocarban	-6.3784
aligned_AF-A0A672JVZ3-F1-model.pdbqt	-8.769	-8.903	-8.878	-8.863	-8.902	cortisol	-8.863
aligned_AF-A0A673ARW5-F1-model.pdbqt	-8.69	-8.665	-8.697	-8.665	-8.689	dexamethasone	-8.6812
aligned_AF-A0A673WVG5-F1-model.pdbqt	-7.678	-7.667	-7.666	-7.66	-7.669	mapracorat	-7.668
aligned_AF-A0A3B3V5P6-F1-model.pdbqt	-8.585	-8.629	-8.596	-8.611	-8.632	mometasone	-8.6106
aligned_AF-A0A6P3W3H6-F1-model.pdbqt	-9.336	-9.334	-9.306	-9.332	-9.326	flumethasone	-9.3268
aligned_AF-A0A3Q0RUT9-F1-model.pdbqt	-10	-10.043	-10.016	-10.006	-9.993	flumethasone	-10.0116
aligned_AF-A0A672R6C0-F1-model.pdbqt	-5.662	-5.64	-5.672	-5.61	-5.659	triclocarban	-5.6486
aligned_AF-A0A3P9B1D6-F1-model.pdbqt	-8.695	-8.684	-8.684	-8.687	-8.668	cortisol	-8.6836
aligned_AF-A0A673YXZ5-F1-model.pdbqt	-5.748	-5.57	-5.62	-5.585	-5.597	atrazine	-5.624
aligned_AF-A0A4W6EW28-F1-model.pdbqt	-9.074	-9.094	-9.105	-9.088	-9.093	cortisol	-9.0908
aligned_AF-A0A672FS10-F1-model.pdbqt	-6.605	-6.61	-6.639	-6.624	-6.617	mapracorat	-6.619
aligned_AF-A0A1A8S240-F1-model.pdbqt	-4.264	-4.217	-4.254	-4.257	-4.232	clobestasol	-4.2448
aligned_AF-A0A1A8AMF4-F1-model.pdbqt	-7.957	-7.978	-7.971	-7.975	-7.973	mometasone	-7.9708
aligned_AF-A0A3Q2ZGR2-F1-model.pdbqt	-6.774	-6.745	-6.757	-6.767	-6.759	clofenotane	-6.7604
aligned_AF-A0A6J2X0E2-F1-model.pdbqt	-5.371	-5.348	-5.346	-5.304	-5.338	triclocarban	-5.3414
aligned_AF-A0A1A8EC44-F1-model.pdbqt	-3.952	-3.923	-3.944	-3.955	-3.927	glyphosate	-3.9402
aligned_AF-G3QBY4-F1-model.pdbqt	-9.919	-9.924	-9.92	-9.948	-9.922	dexamethasone	-9.9266
aligned_AF-H3DLH7-F1-model.pdbqt	-4.774	-4.818	-5.145	-5.141	-5.124	triclocarban	-5.0004
aligned_AF-A0A3B4ZYN2-F1-model.pdbqt	-6.232	-6.226	-6.218	-6.215	-6.24	dexamethasone	-6.2262
aligned_AF-A0A3Q2Q9J2-F1-model.pdbqt	-9.217	-9.237	-9.226	-9.227	-9.24	predisolone	-9.2294
aligned_AF-A0A673YY11-F1-model.pdbqt	-9.647	-9.619	-9.598	-9.609	-9.612	cortisol	-9.617
aligned_AF-A0A4W6EW28-F1-model.pdbqt	-9.698	-9.768	-9.698	-9.733	-9.734	dexamethasone	-9.7262
aligned_AF-A0A4W5NKD0-F1-model.pdbqt	-10.009	-10.015	-10.013	-10.007	-10.007	flumethasone	-10.0102
aligned_AF-A0A7N6BVF0-F1-model.pdbqt	-6.639	-6.642	-6.631	-6.638	-6.644	triclocarban	-6.6388
aligned_AF-A0A673HJE6-F1-model.pdbqt	-8.926	-8.919	-8.919	-8.904	-8.932	clobestasol	-8.92
aligned_AF-A0A673YVX8-F1-model.pdbqt	-9.388	-9.386	-9.385	-9.386	-9.384	triamcinolone	-9.3858
aligned_AF-M3ZH21-F1-model.pdbqt	-5.456	-5.452	-5.466	-5.467	-5.465	sevoflurane	-5.4612
aligned_AF-A0A4W4EHL9-F1-model.pdbqt	-9.646	-9.652	-9.643	-9.637	-9.654	flumethasone	-9.6464
aligned_AF-A0A3B1JCZ4-F1-model.pdbqt	-8.272	-8.409	-8.532	-8.403	-8.442	mapracorat	-8.4116
aligned_AF-A0A6J2R1I5-F1-model.pdbqt	-4.864	-4.871	-4.866	-4.868	-5.196	sevoflurane	-4.933
aligned_AF-A0A4W4EJL9-F1-model.pdbqt	-2.763	-4.25	-2.82	-4.258	-3.878	osilodrostat	-3.5938
aligned_AF-A0A0D6E1Q9-F1-model.pdbqt	-7.676	-7.68	-7.673	-7.676	-7.666	clofenotane	-7.6742
aligned_AF-A0A3B4ZYN2-F1-model.pdbqt	-6.954	-6.961	-6.933	-6.939	-6.962	triclocarban	-6.9498
aligned_AF-Q1XHK0-F1-model.pdbqt	-6.757	-6.808	-6.785	-6.826	-6.827	beclomethasone	-6.8006
aligned_AF-A0A7N6BVF0-F1-model.pdbqt	-9.093	-9.086	-9.112	-9.146	-9.204	mapracorat	-9.1282
aligned_AF-A0A673YVN4-F1-model.pdbqt	-6.492	-6.455	-6.465	-6.495	-6.463	prednicarbate	-6.474
aligned_AF-A0A3B4D9B2-F1-model.pdbqt	-8.362	-8.368	-8.376	-8.375	-8.385	predisolone	-8.3732
aligned_AF-A0A4W4EKR4-F1-model.pdbqt	-8.993	-8.981	-8.992	-8.992	-8.986	dexamethasone	-8.9888
aligned_AF-A0A3Q2Q9J2-F1-model.pdbqt	-5.436	-5.426	-5.424	-5.433	-5.441	sevoflurane	-5.432
aligned_AF-A0A4W5QCC6-F1-model.pdbqt	-9.069	-9.067	-9.06	-9.047	-9.061	clobestasol	-9.0608
aligned_AF-A0A3P8Z8S2-F1-model.pdbqt	-8.528	-8.524	-8.534	-8.505	-8.519	mometasone	-8.522
aligned_AF-A0A3Q2YGW3-F1-model.pdbqt	-5.644	-5.676	-5.631	-5.671	-5.666	triclocarban	-5.6576
aligned_AF-A0A3P8PI19-F1-model.pdbqt	-6.538	-6.596	-6.564	-6.592	-6.538	prednicarbate	-6.5656
aligned_AF-A0A3B1IJY8-F1-model.pdbqt	-8.792	-8.789	-8.783	-8.794	-8.787	cortisol	-8.789
aligned_AF-A0A6P7JIB6-F1-model.pdbqt	-9.07	-9.065	-9.066	-9.079	-9.081	cortisol	-9.0722
aligned_AF-S6BTT8-F1-model.pdbqt	-8.754	-8.745	-8.748	-8.704	-8.727	predisolone	-8.7356
aligned_AF-A0A3B1IJY8-F1-model.pdbqt	-9.288	-9.277	-9.339	-9.312	-9.309	flumethasone	-9.305
aligned_AF-A0A7N8X2D0-F1-model.pdbqt	-10.017	-10.019	-10.029	-10.007	-10.015	cortisol	-10.0174
aligned_AF-A0A3P8WAZ8-F1-model.pdbqt	-10.644	-10.655	-10.662	-10.634	-10.541	halcinonide	-10.6272
aligned_AF-A0A672JVZ3-F1-model.pdbqt	-9.387	-9.384	-9.394	-9.374	-9.387	dexamethasone	-9.3852
aligned_AF-A0A4W4EHL9-F1-model.pdbqt	-4.614	-4.603	-4.593	-4.61	-4.61	glyphosate	-4.606
aligned_AF-A0A3P9B1R5-F1-model.pdbqt	-5.419	-5.42	-5.423	-5.413	-5.426	sevoflurane	-5.4202
aligned_AF-A0A3Q4GFP5-F1-model.pdbqt	-5.459	-5.469	-5.458	-5.468	-5.466	sevoflurane	-5.464
aligned_AF-A0A1A8EC44-F1-model.pdbqt	-6.004	-5.994	-5.985	-6.001	-5.996	triclocarban	-5.996
aligned_AF-P49843-F1-model.pdbqt	-7.365	-7.362	-7.369	-7.366	-7.354	osilodrostat	-7.3632
aligned_AF-A0A1A7XG54-F1-model.pdbqt	-7.217	-7.207	-7.278	-7.27	-7.234	predisolone	-7.2412
aligned_AF-A0A6Q2ZAV1-F1-model.pdbqt	-10.459	-10.468	-10.458	-10.464	-10.461	flumethasone	-10.462
aligned_AF-A0A1A8S240-F1-model.pdbqt	-3.95	-3.88	-3.894	-3.938	-3.804	triclocarban	-3.8932
aligned_AF-A0A1A8PQN6-F1-model.pdbqt	-9.077	-9.067	-9.098	-9.073	-9.069	triamcinolone	-9.0768
aligned_AF-I3JP68-F1-model.pdbqt	-6.522	-6.544	-6.561	-6.532	-6.567	prednicarbate	-6.5452
aligned_AF-A0A3Q4GFP5-F1-model.pdbqt	-9.733	-9.711	-9.721	-9.726	-9.575	flumethasone	-9.6932
aligned_AF-A0A673YVX8-F1-model.pdbqt	-8.946	-8.935	-8.954	-8.967	-8.963	beclomethasone	-8.953
aligned_AF-A0A1A8DR95-F1-model.pdbqt	-6.557	-6.556	-6.556	-6.565	-6.54	beclomethasone	-6.5548
aligned_AF-A0A3Q3SWH1-F1-model.pdbqt	-9.378	-9.397	-9.393	-9.377	-9.383	triamcinolone	-9.3856
aligned_AF-A0A1A8M2D1-F1-model.pdbqt	-5.428	-5.437	-5.438	-5.418	-5.422	sevoflurane	-5.4286
aligned_AF-A0A1A8C987-F1-model.pdbqt	-8.357	-8.316	-8.35	-8.339	-8.334	clobestasol	-8.3392
aligned_AF-A0A3Q4GVH7-F1-model.pdbqt	-7.548	-7.521	-7.566	-7.549	-7.531	mapracorat	-7.543
aligned_AF-A0A673WVI2-F1-model.pdbqt	-5.143	-5.155	-5.155	-5.153	-5.162	sevoflurane	-5.1536
aligned_AF-A0A673HKV4-F1-model.pdbqt	-5.067	-5.068	-5.09	-5.082	-5.052	triclocarban	-5.0718
aligned_AF-Q6RKQ3-F1-model.pdbqt	-8.083	-8.124	-8.103	-8.124	-8.102	clofenotane	-8.1072
aligned_AF-A0A3Q3APR2-F1-model.pdbqt	-8.208	-8.221	-8.201	-8.216	-8.25	triamcinolone	-8.2192
aligned_AF-A0A3P8Z8R7-F1-model.pdbqt	-9.564	-9.534	-9.602	-9.554	-9.556	dexamethasone	-9.562
aligned_AF-A0A3P8W7X6-F1-model.pdbqt	-7.096	-7.107	-7.11	-7.084	-7.128	triclocarban	-7.105
aligned_AF-A0A673YY11-F1-model.pdbqt	-10.443	-10.442	-10.454	-10.436	-10.442	flumethasone	-10.4434
aligned_AF-A0A1A8EC44-F1-model.pdbqt	-6.418	-6.405	-6.399	-6.397	-6.408	dexamethasone	-6.4054
aligned_AF-M4AXU0-F1-model.pdbqt	-9.946	-9.931	-9.958	-9.934	-9.931	predisolone	-9.94
aligned_AF-A0A4W6ETL1-F1-model.pdbqt	-8.226	-8.297	-8.267	-8.22	-8.219	triamcinolone	-8.2458
aligned_AF-A0A1A7XG54-F1-model.pdbqt	-7.034	-7.05	-7.049	-7.024	-7.054	clofenotane	-7.0422
aligned_AF-A0A3Q1I1F5-F1-model.pdbqt	-7.708	-7.706	-7.68	-7.695	-7.703	clofenotane	-7.6984
aligned_AF-A0A4W4EJL9-F1-model.pdbqt	17.951	17.942	17.704	17.937	17.942	beclomethasone	17.8952
aligned_AF-A0A673HKV4-F1-model.pdbqt	-5.452	-5.441	-5.446	-5.445	-5.415	sevoflurane	-5.4398
aligned_AF-A0A3Q2D1Z0-F1-model.pdbqt	-4.337	-4.466	-4.465	-4.356	-4.304	prednicarbate	-4.3856
aligned_AF-A0A4W5NMM7-F1-model.pdbqt	-4.035	-4.1	-4.115	-4.082	-4.068	prednicarbate	-4.08
aligned_AF-A0A673AST7-F1-model.pdbqt	-9.374	-9.398	-9.333	-9.388	-9.37	halcinonide	-9.3726
aligned_AF-H2LNE3-F1-model.pdbqt	-5.407	-5.441	-5.392	-5.425	-5.386	sevoflurane	-5.4102
aligned_AF-A0A4W4EKR4-F1-model.pdbqt	-7.469	-7.503	-7.47	-7.48	-7.514	mometasone	-7.4872
aligned_AF-A0A673HKV4-F1-model.pdbqt	-7.527	-7.522	-7.532	-7.544	-7.527	osilodrostat	-7.5304
aligned_AF-A0A4W5NLP4-F1-model.pdbqt	-9.174	-9.202	-9.174	-9.194	-9.17	cortisol	-9.1828
aligned_AF-A0A3P8PI09-F1-model.pdbqt	-8.433	-8.435	-8.447	-8.435	-8.441	mometasone	-8.4382
aligned_AF-A0A3B3QSC9-F1-model.pdbqt	-5.117	-5.117	-5.12	-5.121	-5.116	triamcinolone	-5.1182
aligned_AF-A0A671UAK8-F1-model.pdbqt	-6.715	-6.734	-6.712	-6.697	-6.751	triclocarban	-6.7218
aligned_AF-A0A3B4VFZ1-F1-model.pdbqt	-7.216	-7.229	-7.194	-7.214	-7.223	mometasone	-7.2152
aligned_AF-A0A1A8HYB3-F1-model.pdbqt	-8.843	-8.795	-8.82	-8.827	-8.843	halcinonide	-8.8256
aligned_AF-M3ZH21-F1-model.pdbqt	-6.977	-6.986	-6.987	-7.008	-7.018	mometasone	-6.9952
aligned_AF-A0A672FSV0-F1-model.pdbqt	-7.626	-7.626	-7.597	-7.62	-7.639	mapracorat	-7.6216
aligned_AF-A0A672GEA5-F1-model.pdbqt	-5.644	-5.623	-5.635	-5.609	-5.883	atrazine	-5.6788
aligned_AF-A0A4W5NKD0-F1-model.pdbqt	-6.622	-6.735	-6.651	-6.633	-6.734	prednicarbate	-6.675
aligned_AF-A0A3Q1I1F5-F1-model.pdbqt	-4.371	-4.361	-4.372	-4.37	-4.368	glyphosate	-4.3684
aligned_AF-A0A1A7XG54-F1-model.pdbqt	-7.304	-7.305	-7.325	-7.296	-7.292	cortisol	-7.3044
aligned_AF-A0A673WVI2-F1-model.pdbqt	-8.357	-8.388	-8.387	-8.37	-8.386	mapracorat	-8.3776
aligned_AF-A0A3Q3AB14-F1-model.pdbqt	-7.673	-7.662	-7.652	-7.655	-7.661	clofenotane	-7.6606
aligned_AF-A0A3B3HHZ3-F1-model.pdbqt	-8.875	-8.871	-8.888	-8.859	-8.849	clobestasol	-8.8684
aligned_AF-A0A3P8WAZ8-F1-model.pdbqt	-4.331	-4.557	-4.577	-4.581	-4.305	glyphosate	-4.4702
aligned_AF-A0A3Q2ZGR2-F1-model.pdbqt	-7.194	-7.217	-7.211	-7.216	-7.201	osilodrostat	-7.2078
aligned_AF-P49843-F1-model.pdbqt	-9.112	-9.141	-9.127	-9.147	-9.162	cortisol	-9.1378
aligned_AF-A0A665UJH8-F1-model.pdbqt	-9.058	-9.055	-9.034	-9.045	-9.025	cortisol	-9.0434
aligned_AF-A0A6J2X0E2-F1-model.pdbqt	-5.706	-5.722	-5.744	-5.717	-5.689	atrazine	-5.7156
aligned_AF-A0A3P8WAZ8-F1-model.pdbqt	-7.265	-7.264	-7.262	-7.261	-7.266	osilodrostat	-7.2636
aligned_AF-A0A673YXZ5-F1-model.pdbqt	-9.118	-9.101	-9.121	-9.11	-9.121	predisolone	-9.1142
aligned_AF-A0A673YWL1-F1-model.pdbqt	-5.099	-5.181	-5.198	-5.17	-5.098	sevoflurane	-5.1492
aligned_AF-A0A3P8PIE4-F1-model.pdbqt	-10.347	-10.341	-10.357	-10.321	-10.316	flumethasone	-10.3364
aligned_AF-P49843-F1-model.pdbqt	-4.621	-4.25	-4.598	-4.26	-4.275	glyphosate	-4.4008
aligned_AF-A7WK65-F1-model.pdbqt	-7.732	-7.709	-7.706	-7.721	-7.696	mometasone	-7.7128
aligned_AF-A0A1A8C987-F1-model.pdbqt	-8.262	-8.262	-8.173	-8.218	-8.236	predisolone	-8.2302
aligned_AF-A0A4W4EKM6-F1-model.pdbqt	-5.043	-5.055	-5.027	-5.037	-5.056	prednicarbate	-5.0436
aligned_AF-A0A3P9NF67-F1-model.pdbqt	-6.899	-6.895	-6.896	-6.873	-6.896	clobestasol	-6.8918
aligned_AF-A0A673YWL1-F1-model.pdbqt	-4.568	-4.613	-4.335	-4.376	-4.608	glyphosate	-4.5
aligned_AF-A0A672GEA5-F1-model.pdbqt	-9.218	-9.226	-9.211	-9.216	-9.21	halcinonide	-9.2162
aligned_AF-A0A1A7ZMW0-F1-model.pdbqt	-4.361	-4.354	-4.357	-4.347	-4.366	glyphosate	-4.357
aligned_AF-A0A673ARW5-F1-model.pdbqt	-5.921	-5.939	-5.931	-5.929	-5.911	atrazine	-5.9262
aligned_AF-A0A4W6E3U7-F1-model.pdbqt	-7.311	-7.354	-7.326	-7.313	-7.306	clofenotane	-7.322
aligned_AF-A0A3B3HHZ3-F1-model.pdbqt	-7.317	-7.415	-7.302	-7.297	-7.317	clofenotane	-7.3296
aligned_AF-A0A3B3D5D8-F1-model.pdbqt	-5.383	-5.393	-5.383	-5.38	-5.384	sevoflurane	-5.3846
aligned_AF-A0A1A7ZMW0-F1-model.pdbqt	-6.687	-6.723	-6.716	-6.682	-6.703	beclomethasone	-6.7022
aligned_AF-A0A4W4G4Z0-F1-model.pdbqt	-8.498	-8.476	-8.487	-8.501	-8.488	predisolone	-8.49
aligned_AF-A0A1A8C987-F1-model.pdbqt	-6.93	-6.902	-6.937	-6.947	-6.95	clofenotane	-6.9332
aligned_AF-A0A3B4GAN3-F1-model.pdbqt	-6.573	-6.574	-6.585	-6.588	-6.554	clobestasol	-6.5748
aligned_AF-A0A087XJA9-F1-model.pdbqt	-8.696	-8.694	-8.704	-8.709	-8.696	dexamethasone	-8.6998
aligned_AF-A0A3Q3APR2-F1-model.pdbqt	-3.548	-3.515	-3.569	-3.499	-3.59	prednicarbate	-3.5442
aligned_AF-A0A4W5NLP4-F1-model.pdbqt	-9.693	-9.669	-9.709	-9.617	-9.679	flumethasone	-9.6734
aligned_AF-I3JP68-F1-model.pdbqt	-7.522	-7.513	-7.502	-7.512	-7.499	clofenotane	-7.5096
aligned_AF-A0A1A8M2D1-F1-model.pdbqt	-5.552	-5.564	-5.559	-5.556	-5.539	atrazine	-5.554
aligned_AF-A0A6P7JI16-F1-model.pdbqt	-9.126	-9.125	-9.124	-9.124	-9.139	clobestasol	-9.1276
aligned_AF-A0A7N6BPF5-F1-model.pdbqt	-5.653	-5.638	-5.641	-5.653	-5.65	atrazine	-5.647
aligned_AF-A0A3B3HHZ3-F1-model.pdbqt	-9.081	-9.087	-9.09	-9.08	-9.081	triamcinolone	-9.0838
aligned_AF-A0A7N6BVF0-F1-model.pdbqt	-5.781	-5.8	-5.702	-5.798	-5.803	atrazine	-5.7768
aligned_AF-M4AXU0-F1-model.pdbqt	-8.998	-8.995	-8.998	-9.012	-9.002	clobestasol	-9.001
aligned_AF-A0A3P8PI19-F1-model.pdbqt	-9.579	-9.6	-9.565	-9.579	-9.568	dexamethasone	-9.5782
aligned_AF-A0A4W5NMQ8-F1-model.pdbqt	-9.866	-9.875	-9.839	-9.826	-9.867	clobestasol	-9.8546
aligned_AF-A0A4W5NKD0-F1-model.pdbqt	-5.204	-5.214	-5.358	-5.206	-5.195	sevoflurane	-5.2354
aligned_AF-A0A3P8Z8S2-F1-model.pdbqt	-9.5	-9.511	-9.533	-9.518	-9.521	triamcinolone	-9.5166
aligned_AF-A0A1A7XG54-F1-model.pdbqt	-7.733	-7.744	-7.742	-7.727	-7.731	triamcinolone	-7.7354
aligned_AF-A0A4W5NM33-F1-model.pdbqt	-5.955	-5.956	-5.944	-5.945	-5.982	flumethasone	-5.9564
aligned_AF-A0A3Q3AB14-F1-model.pdbqt	-8.357	-8.353	-8.387	-8.427	-8.348	predisolone	-8.3744
aligned_AF-S6BTT8-F1-model.pdbqt	-8.541	-8.569	-8.515	-8.568	-8.51	clobestasol	-8.5406
aligned_AF-A0A4W4G8E5-F1-model.pdbqt	-7.279	-7.259	-7.239	-7.26	-7.25	clofenotane	-7.2574
aligned_AF-A0A6J2R1I5-F1-model.pdbqt	-6.833	-6.803	-6.828	-6.814	-6.82	clobestasol	-6.8196
aligned_AF-A0A1A7WDX0-F1-model.pdbqt	-3.98	-4.021	-3.995	-3.999	-4.061	prednicarbate	-4.0112
aligned_AF-A0A4W6ETL1-F1-model.pdbqt	-5.481	-5.476	-5.468	-5.476	-5.457	sevoflurane	-5.4716
aligned_AF-A0A3Q2Q9J2-F1-model.pdbqt	-7.447	-7.474	-7.484	-7.469	-7.456	clofenotane	-7.466
aligned_AF-A0A672FXW4-F1-model.pdbqt	-8.953	-8.959	-8.967	-8.986	-8.944	predisolone	-8.9618
aligned_AF-A0A7N6BVF0-F1-model.pdbqt	-7.44	-7.477	-7.42	-7.532	-7.557	prednicarbate	-7.4852
aligned_AF-A0A4W5NMQ8-F1-model.pdbqt	-9.426	-9.418	-9.424	-9.412	-9.418	triamcinolone	-9.4196
aligned_AF-A0A665UJH8-F1-model.pdbqt	-10.619	-10.633	-10.657	-10.678	-10.624	halcinonide	-10.6422
aligned_AF-A0A3P8PIE4-F1-model.pdbqt	-11.343	-11.356	-11.311	-11.352	-11.344	halcinonide	-11.3412
aligned_AF-A0A3B4VFZ1-F1-model.pdbqt	-7.197	-7.219	-7.232	-7.217	-7.212	clobestasol	-7.2154
aligned_AF-A0A4W6E3U7-F1-model.pdbqt	-5.375	-5.377	-5.379	-5.376	-5.378	sevoflurane	-5.377
aligned_AF-A0A673ARW5-F1-model.pdbqt	-5.991	-6.011	-5.974	-5.997	-5.997	beclomethasone	-5.994
aligned_AF-A0A4W5QRM5-F1-model.pdbqt	-7.279	-7.167	-7.298	-7.282	-7.294	osilodrostat	-7.264
aligned_AF-A0A3P8Z8S2-F1-model.pdbqt	-7.839	-7.859	-7.933	-7.896	-7.873	mapracorat	-7.88
aligned_AF-G3QBY4-F1-model.pdbqt	-5.695	-5.738	-5.724	-5.696	-5.734	atrazine	-5.7174
aligned_AF-A0A4W5NM33-F1-model.pdbqt	-6.598	-6.592	-6.6	-6.599	-6.616	cortisol	-6.601
aligned_AF-A0A673YWI4-F1-model.pdbqt	-11.046	-11.037	-11.03	-11.041	-11.042	halcinonide	-11.0392
aligned_AF-A0A4W5QRM5-F1-model.pdbqt	-5.404	-5.427	-5.42	-5.413	-5.413	sevoflurane	-5.4154
aligned_AF-A0A7N6BVF0-F1-model.pdbqt	-10.754	-10.752	-10.758	-10.763	-10.769	halcinonide	-10.7592
aligned_AF-A0A4W5NLP4-F1-model.pdbqt	-7.292	-7.297	-7.316	-7.318	-7.31	mapracorat	-7.3066
aligned_AF-A0A7N9ALU0-F1-model.pdbqt	-9.892	-9.91	-9.896	-9.895	-9.9	dexamethasone	-9.8986
aligned_AF-A0A3Q2QAZ0-F1-model.pdbqt	-7.886	-7.884	-7.891	-7.879	-7.904	triclocarban	-7.8888
aligned_AF-A0A3Q1JK88-F1-model.pdbqt	-8.526	-8.547	-8.522	-8.563	-8.537	beclomethasone	-8.539
aligned_AF-A0A3Q2QAZ0-F1-model.pdbqt	-7.989	-7.992	-7.98	-7.988	-7.935	mometasone	-7.9768
aligned_AF-A0A672FS10-F1-model.pdbqt	-6.681	-6.696	-6.717	-6.69	-6.686	beclomethasone	-6.694
aligned_AF-A0A3P8PIB4-F1-model.pdbqt	-7.374	-7.384	-7.373	-7.378	-7.37	clofenotane	-7.3758
aligned_AF-A0A3B4X137-F1-model.pdbqt	-5.532	-5.526	-5.521	-5.498	-5.539	atrazine	-5.5232
aligned_AF-A0A673WVG5-F1-model.pdbqt	-9.296	-9.34	-9.314	-9.32	-9.38	triamcinolone	-9.33
aligned_AF-A0A3Q3GKE0-F1-model.pdbqt	-8.676	-8.711	-8.694	-8.706	-8.688	mometasone	-8.695
aligned_AF-A0A672FS80-F1-model.pdbqt	-7.502	-7.509	-7.483	-7.499	-7.517	mometasone	-7.502
aligned_AF-A0A673AST7-F1-model.pdbqt	-6.008	-6.011	-6.021	-6.001	-5.989	atrazine	-6.006
aligned_AF-A0A6J2R396-F1-model.pdbqt	-7.016	-7.032	-7.04	-7.037	-7.049	clofenotane	-7.0348
aligned_AF-A0A1A8MV28-F1-model.pdbqt	-5.418	-5.441	-5.406	-5.412	-5.408	sevoflurane	-5.417
aligned_AF-A0A671UAK8-F1-model.pdbqt	-6.495	-6.524	-6.516	-6.473	-6.449	prednicarbate	-6.4914
aligned_AF-A0A673YVX8-F1-model.pdbqt	-9.067	-9.073	-9.066	-9.087	-9.058	cortisol	-9.0702
aligned_AF-A0A672GEA5-F1-model.pdbqt	-8.052	-8.033	-8.048	-8.043	-8.032	clobestasol	-8.0416
aligned_AF-A0A3P8PIE4-F1-model.pdbqt	-7.433	-7.406	-7.259	-7.44	-7.435	osilodrostat	-7.3946
aligned_AF-A0A673YVY7-F1-model.pdbqt	-7.071	-7.07	-7.081	-7.066	-7.074	clofenotane	-7.0724
aligned_AF-A0A673HK26-F1-model.pdbqt	-5.401	-5.315	-5.389	-5.39	-5.323	prednicarbate	-5.3636
aligned_AF-A0A6J2X0E2-F1-model.pdbqt	-8.47	-8.483	-8.479	-8.485	-8.497	flumethasone	-8.4828
aligned_AF-A0A6P7JI16-F1-model.pdbqt	-4.347	-4.358	-4.341	-4.359	-4.348	glyphosate	-4.3506
aligned_AF-A0A4W5NLP4-F1-model.pdbqt	-6.491	-6.462	-6.563	-6.53	-6.493	prednicarbate	-6.5078
aligned_AF-A0A2D0SEE8-F1-model.pdbqt	-7.557	-7.553	-7.544	-7.554	-7.553	osilodrostat	-7.5522
aligned_AF-A0A087XJA9-F1-model.pdbqt	-4.485	-4.473	-4.466	-4.494	-4.517	prednicarbate	-4.487
aligned_AF-A0A3Q4GVH7-F1-model.pdbqt	-9.002	-9.006	-9	-9.002	-8.992	cortisol	-9.0004
aligned_AF-A0A3B3V5Z8-F1-model.pdbqt	-8.978	-8.972	-8.996	-8.988	-8.991	predisolone	-8.985
aligned_AF-A0A6J2R594-F1-model.pdbqt	-4.383	-4.372	-4.374	-4.382	-4.393	glyphosate	-4.3808
aligned_AF-A0A665UJ19-F1-model.pdbqt	-5.628	-5.647	-5.625	-5.625	-5.641	atrazine	-5.6332
aligned_AF-A0A4W4EHR3-F1-model.pdbqt	-5.734	-5.727	-5.743	-5.699	-5.744	triclocarban	-5.7294
aligned_AF-A0A672JVZ3-F1-model.pdbqt	-9.326	-9.31	-9.315	-9.313	-9.315	clobestasol	-9.3158
aligned_AF-A0A3B4D9B2-F1-model.pdbqt	-8.789	-8.813	-8.777	-8.78	-8.768	triamcinolone	-8.7854
aligned_AF-A0A1A7ZMW0-F1-model.pdbqt	-5.497	-5.505	-5.508	-5.499	-5.511	atrazine	-5.504
aligned_AF-A0A4W4EKU6-F1-model.pdbqt	21.408	21.445	21.419	21.426	4.026	dexamethasone	17.9448
aligned_AF-A0A4W6E3U7-F1-model.pdbqt	-5.532	-5.524	-5.526	-5.521	-5.714	atrazine	-5.5634
aligned_AF-A0A3B3V5P6-F1-model.pdbqt	-9.182	-9.13	-9.169	-9.159	-9.161	predisolone	-9.1602
aligned_AF-A0A3B3QSC9-F1-model.pdbqt	-4.754	-5.439	-5.452	-5.444	-5.604	prednicarbate	-5.3386
aligned_AF-A0A672FXW4-F1-model.pdbqt	-7.468	-7.485	-7.489	-7.467	-7.487	osilodrostat	-7.4792
aligned_AF-A0A672FXW4-F1-model.pdbqt	-9.402	-9.394	-9.409	-9.409	-9.395	triamcinolone	-9.4018
aligned_AF-A0A673WVI2-F1-model.pdbqt	-4.439	-4.162	-4.583	-4.463	-4.117	glyphosate	-4.3528
aligned_AF-A0A6P7NRG2-F1-model.pdbqt	-8.366	-8.348	-8.362	-8.352	-8.368	predisolone	-8.3592
aligned_AF-A0A3Q2ZGR2-F1-model.pdbqt	-9.624	-9.636	-9.665	-9.677	-9.622	clobestasol	-9.6448
aligned_AF-A0A4W5QCC6-F1-model.pdbqt	-7.189	-7.207	-7.187	-7.222	-7.163	clofenotane	-7.1936
aligned_AF-A0A4W4EJL9-F1-model.pdbqt	5.174	5.553	5.508	7.07	5.49	mapracorat	5.759
aligned_AF-A0A2U9C6P4-F1-model.pdbqt	-9.881	-9.849	-9.89	-9.839	-9.893	mometasone	-9.8704
aligned_AF-A0A1A8RJS7-F1-model.pdbqt	-7.996	-8.045	-7.959	-7.984	-8.01	mapracorat	-7.9988
aligned_AF-A0A3Q2E6R9-F1-model.pdbqt	-7.053	-6.978	-7.033	-7.038	-7.004	clobestasol	-7.0212
aligned_AF-A7WK65-F1-model.pdbqt	-9.019	-9.035	-9.02	-9.014	-9.021	clobestasol	-9.0218
aligned_AF-A0A673WVI2-F1-model.pdbqt	-6.921	-6.939	-6.933	-6.934	-6.918	triclocarban	-6.929
aligned_AF-A0A1A7WDX0-F1-model.pdbqt	-9.441	-9.439	-9.433	-9.435	-9.452	flumethasone	-9.44
aligned_AF-A0A3Q0S1C3-F1-model.pdbqt	-4.778	-4.718	-4.828	-4.774	-4.805	atrazine	-4.7806
aligned_AF-A0A6J2R1I5-F1-model.pdbqt	-6.846	-6.87	-6.847	-6.854	-6.863	predisolone	-6.856
aligned_AF-G3QBY4-F1-model.pdbqt	-5.512	-5.492	-5.531	-5.538	-5.498	sevoflurane	-5.5142
aligned_AF-Q6RKQ3-F1-model.pdbqt	-9.986	-9.981	-9.991	-9.967	-9.976	cortisol	-9.9802
aligned_AF-A0A4W5NMM7-F1-model.pdbqt	-5.738	-5.744	-5.748	-5.734	-5.75	sevoflurane	-5.7428
aligned_AF-A0A4W4EKR4-F1-model.pdbqt	-4.37	-4.461	-4.487	-4.388	-4.4	prednicarbate	-4.4212
aligned_AF-A0A3B4ELT8-F1-model.pdbqt	-8.7	-8.709	-8.713	-8.689	-8.7	triamcinolone	-8.7022
aligned_AF-A0A4W6EW38-F1-model.pdbqt	-9.925	-9.863	-9.926	-9.886	-9.872	dexamethasone	-9.8944
aligned_AF-A0A672JWH1-F1-model.pdbqt	-5.431	-5.424	-5.424	-5.417	-5.426	triclocarban	-5.4244
aligned_AF-A0A3B5AC37-F1-model.pdbqt	-2.909	-2.947	-2.948	-2.939	-2.952	beclomethasone	-2.939
aligned_AF-A0A1A7ZMW0-F1-model.pdbqt	-7.73	-7.755	-7.727	-7.743	-7.747	mometasone	-7.7404
aligned_AF-A0A4W5NMQ8-F1-model.pdbqt	-5.566	-5.624	-5.651	-5.646	-5.636	atrazine	-5.6246
aligned_AF-A0A673YWI4-F1-model.pdbqt	-7.176	-7.155	-7.184	-7.178	-7.162	osilodrostat	-7.171
aligned_AF-A0A3P8PIB4-F1-model.pdbqt	-7.182	-7.156	-7.138	-7.17	-7.215	beclomethasone	-7.1722
aligned_AF-A0A673WVI2-F1-model.pdbqt	-11.389	-11.39	-11.401	-11.404	-11.398	halcinonide	-11.3964
aligned_AF-A0A673WJ72-F1-model.pdbqt	-7.905	-7.892	-7.924	-7.928	-7.902	mapracorat	-7.9102
aligned_AF-A0A672R5A8-F1-model.pdbqt	-5.695	-5.681	-5.697	-5.689	-5.687	triclocarban	-5.6898
aligned_AF-A0A672FS80-F1-model.pdbqt	-8.34	-8.35	-8.39	-8.362	-8.44	cortisol	-8.3764
aligned_AF-A0A6Q2ZAV1-F1-model.pdbqt	-4.617	-4.617	-4.651	-4.649	-4.6	glyphosate	-4.6268
aligned_AF-A0A3P8WG92-F1-model.pdbqt	-7.81	-7.817	-7.843	-7.837	-7.841	clobestasol	-7.8296
aligned_AF-A0A3B3V5Z8-F1-model.pdbqt	-8.652	-8.682	-8.756	-8.71	-8.682	clobestasol	-8.6964
aligned_AF-G3QBY5-F1-model.pdbqt	-9.663	-9.656	-9.632	-9.65	-9.666	triamcinolone	-9.6534
aligned_AF-A0A3B4ELT8-F1-model.pdbqt	-8.667	-8.658	-8.651	-8.654	-8.683	clobestasol	-8.6626
aligned_AF-A0A673WVI2-F1-model.pdbqt	-9.78	-9.741	-9.785	-9.753	-9.748	beclomethasone	-9.7614
aligned_AF-A0A3B3D5D8-F1-model.pdbqt	-9.483	-9.483	-9.48	-9.485	-9.467	dexamethasone	-9.4796
aligned_AF-A0A3P8WG92-F1-model.pdbqt	-9.084	-9.071	-9.123	-9.093	-9.123	dexamethasone	-9.0988
aligned_AF-G3QBY4-F1-model.pdbqt	-9.498	-9.506	-9.486	-9.487	-9.482	triamcinolone	-9.4918
aligned_AF-A0A3P8WAZ8-F1-model.pdbqt	-8.004	-8.016	-8.014	-8.014	-8.008	mometasone	-8.0112
aligned_AF-A0A4W6ETL1-F1-model.pdbqt	-3.675	-3.63	-3.698	-3.646	-3.698	prednicarbate	-3.6694
aligned_AF-A0A672GEA5-F1-model.pdbqt	-6.792	-6.784	-6.793	-6.807	-6.795	beclomethasone	-6.7942
aligned_AF-A0A3Q1I1F5-F1-model.pdbqt	-7.524	-7.51	-7.521	-7.516	-7.517	osilodrostat	-7.5176
aligned_AF-A0A673WJ72-F1-model.pdbqt	-10.746	-10.747	-10.772	-10.782	-10.772	halcinonide	-10.7638
aligned_AF-A0A3P9NF67-F1-model.pdbqt	-7.411	-7.397	-7.397	-7.398	-7.394	halcinonide	-7.3994
aligned_AF-A0A672JWH1-F1-model.pdbqt	-7.629	-7.625	-7.625	-7.634	-7.628	osilodrostat	-7.6282
aligned_AF-A0A672GEA5-F1-model.pdbqt	-8.613	-8.614	-8.611	-8.615	-8.619	cortisol	-8.6144
aligned_AF-A0A3Q2ZGR2-F1-model.pdbqt	-9.385	-9.383	-9.393	-9.408	-9.402	triamcinolone	-9.3942
aligned_AF-A0A3B4D9J0-F1-model.pdbqt	-5.454	-5.454	-5.45	-5.464	-5.45	sevoflurane	-5.4544
aligned_AF-A0A4W5NMQ8-F1-model.pdbqt	-8.948	-8.971	-8.957	-8.947	-8.951	predisolone	-8.9548
aligned_AF-M3ZH21-F1-model.pdbqt	-7.978	-7.952	-7.996	-8.003	-7.971	predisolone	-7.98
aligned_AF-A0A3Q2ZGR2-F1-model.pdbqt	-8.864	-8.857	-8.853	-8.867	-8.863	predisolone	-8.8608
aligned_AF-A0A3B3QSC9-F1-model.pdbqt	-5.611	-5.631	-5.37	-5.367	-5.62	mometasone	-5.5198
aligned_AF-A0A3Q2QAZ0-F1-model.pdbqt	-9.591	-9.561	-9.55	-9.559	-9.578	dexamethasone	-9.5678
aligned_AF-A0A4W4G8X0-F1-model.pdbqt	-5.557	-5.546	-5.571	-5.595	-5.565	triclocarban	-5.5668
aligned_AF-A0A673HK26-F1-model.pdbqt	-9.267	-9.272	-9.264	-9.259	-9.257	flumethasone	-9.2638
aligned_AF-A0A6P3W3H6-F1-model.pdbqt	-4.634	-4.618	-4.604	-4.611	-4.635	glyphosate	-4.6204
aligned_AF-A0A673HJE6-F1-model.pdbqt	-5.207	-5.204	-5.215	-5.21	-5.224	triclocarban	-5.212
aligned_AF-A0A1A8DR95-F1-model.pdbqt	-5.294	-5.289	-5.263	-5.3	-5.254	mapracorat	-5.28
aligned_AF-A0A4W6ETL1-F1-model.pdbqt	-7.784	-7.807	-7.79	-7.783	-7.796	predisolone	-7.792
aligned_AF-A0A4W6EW28-F1-model.pdbqt	-7.496	-7.504	-7.508	-7.496	-7.492	osilodrostat	-7.4992
aligned_AF-A0A672R6C0-F1-model.pdbqt	-5.63	-5.625	-5.617	-5.628	-5.622	atrazine	-5.6244
aligned_AF-A0A4W5NMQ8-F1-model.pdbqt	-10.002	-9.988	-9.985	-9.994	-9.995	flumethasone	-9.9928
aligned_AF-A0A4W4EKM6-F1-model.pdbqt	-4.621	-4.589	-4.616	-4.59	-4.608	glyphosate	-4.6048
aligned_AF-A0A3Q4GVH7-F1-model.pdbqt	-6.28	-6.293	-6.276	-6.294	-6.263	prednicarbate	-6.2812
aligned_AF-A0A3B5AC37-F1-model.pdbqt	-4.701	-4.683	-4.696	-4.699	-4.714	triamcinolone	-4.6986
aligned_AF-A0A3Q3AB14-F1-model.pdbqt	-8.579	-8.605	-8.586	-8.577	-8.565	cortisol	-8.5824
aligned_AF-A0A3B1IJY8-F1-model.pdbqt	-8.507	-8.504	-8.518	-8.514	-8.505	predisolone	-8.5096
aligned_AF-H2L7X2-F1-model.pdbqt	-6.29	-6.283	-6.248	-6.27	-6.282	triclocarban	-6.2746
aligned_AF-A0A4W4EKR4-F1-model.pdbqt	-5.328	-5.385	-5.397	-5.392	-5.384	sevoflurane	-5.3772
aligned_AF-A7WK65-F1-model.pdbqt	-8.996	-8.99	-8.975	-8.995	-8.98	triamcinolone	-8.9872
aligned_AF-A0A3Q1JK88-F1-model.pdbqt	-8.462	-8.437	-8.457	-8.468	-8.469	mometasone	-8.4586
aligned_AF-A0A3B4D9J0-F1-model.pdbqt	-8.727	-8.732	-8.721	-8.741	-8.728	clobestasol	-8.7298
aligned_AF-A0A672FSV0-F1-model.pdbqt	-7.533	-7.465	-7.518	-7.529	-7.514	clofenotane	-7.5118
aligned_AF-A0A1A8PQN6-F1-model.pdbqt	-5.495	-5.51	-5.494	-5.521	-5.507	sevoflurane	-5.5054
aligned_AF-A0A667XXJ8-F1-model.pdbqt	-9.192	-9.177	-9.177	-9.201	-9.19	triamcinolone	-9.1874
aligned_AF-H3DLH7-F1-model.pdbqt	-9.076	-9.083	-9.09	-9.076	-9.089	halcinonide	-9.0828
aligned_AF-A0A3P8TK42-F1-model.pdbqt	-7.102	-7.123	-7.097	-7.09	-7.073	mapracorat	-7.097
aligned_AF-A0A3Q3SWH1-F1-model.pdbqt	-6.478	-6.436	-6.456	-6.467	-6.51	prednicarbate	-6.4694
aligned_AF-A0A673AST7-F1-model.pdbqt	-4.458	-4.383	-4.456	-4.346	-4.411	prednicarbate	-4.4108
aligned_AF-A0A4W4G8E5-F1-model.pdbqt	-8.792	-8.796	-8.798	-8.789	-8.787	cortisol	-8.7924
aligned_AF-A0A665UIX2-F1-model.pdbqt	-7.167	-7.213	-7.205	-7.16	-7.165	clofenotane	-7.182
aligned_AF-A0A3Q2D1Z0-F1-model.pdbqt	-6.809	-6.859	-6.793	-6.805	-6.871	mapracorat	-6.8274
aligned_AF-A0A087XJA9-F1-model.pdbqt	-8.893	-8.886	-8.913	-8.924	-8.888	flumethasone	-8.9008
aligned_AF-A0A6P7JIB6-F1-model.pdbqt	-5.766	-5.766	-5.749	-5.762	-5.756	atrazine	-5.7598
aligned_AF-A0A4W4EHL7-F1-model.pdbqt	-5.718	-5.684	-5.688	-5.676	-5.734	atrazine	-5.7
aligned_AF-A0A673YXQ2-F1-model.pdbqt	-7.33	-7.309	-7.32	-7.334	-7.315	clofenotane	-7.3216
aligned_AF-A0A672FS80-F1-model.pdbqt	-6.485	-6.471	-6.48	-6.486	-6.486	triclocarban	-6.4816
aligned_AF-A0A4W4G5L7-F1-model.pdbqt	-5.709	-5.698	-5.716	-5.705	-5.716	atrazine	-5.7088
aligned_AF-A0A4W4EIA3-F1-model.pdbqt	6.265	6.269	6.272	6.24	6.25	predisolone	6.2592
aligned_AF-A7WK65-F1-model.pdbqt	-7.454	-7.454	-7.473	-7.444	-7.442	clofenotane	-7.4534
aligned_AF-A0A3B5AC37-F1-model.pdbqt	-5.664	-5.657	-5.663	-5.666	-5.679	atrazine	-5.6658
aligned_AF-A0A665UJH8-F1-model.pdbqt	-9.841	-9.822	-9.837	-9.838	-9.849	clobestasol	-9.8374
aligned_AF-A0A672JWH1-F1-model.pdbqt	-7.675	-7.667	-7.654	-7.643	-7.685	beclomethasone	-7.6648
aligned_AF-A0A3P9NF67-F1-model.pdbqt	-6.62	-6.583	-6.611	-6.594	-6.593	prednicarbate	-6.6002
aligned_AF-A0A4W5NLP4-F1-model.pdbqt	-4.601	-4.619	-4.611	-4.579	-4.55	glyphosate	-4.592
aligned_AF-A0A3P8WG92-F1-model.pdbqt	-5.326	-5.368	-5.347	-5.387	-5.41	atrazine	-5.3676
aligned_AF-A0A3Q0RUT9-F1-model.pdbqt	-4.264	-4.536	-4.422	-4.505	-4.225	glyphosate	-4.3904
aligned_AF-A0A3B4VFZ1-F1-model.pdbqt	-7.339	-7.354	-7.356	-7.205	-7.359	triamcinolone	-7.3226
aligned_AF-A0A7N6B9C8-F1-model.pdbqt	-8.724	-8.747	-8.747	-8.734	-8.739	cortisol	-8.7382
aligned_AF-A0A3Q4GFP5-F1-model.pdbqt	-9.09	-9.078	-9.155	-9.131	-9.126	triamcinolone	-9.116
aligned_AF-A0A3P8Z8R7-F1-model.pdbqt	-9.473	-9.535	-9.481	-9.516	-9.48	clobestasol	-9.497
aligned_AF-A0A1A8HIZ9-F1-model.pdbqt	-6.705	-6.714	-6.719	-6.725	-6.722	triclocarban	-6.717
aligned_AF-A0A3B1JCZ4-F1-model.pdbqt	-9.459	-9.47	-9.456	-9.461	-9.466	dexamethasone	-9.4624
aligned_AF-A0A4W4EIA3-F1-model.pdbqt	14.95	14.867	14.937	14.926	14.886	flumethasone	14.9132
aligned_AF-A0A3Q2ZGR2-F1-model.pdbqt	-8.763	-8.758	-8.757	-8.755	-8.767	beclomethasone	-8.76
aligned_AF-A0A6J2R1I5-F1-model.pdbqt	-6.727	-6.785	-6.747	-6.729	-6.727	triamcinolone	-6.743
aligned_AF-A0A669EL53-F1-model.pdbqt	-8.96	-8.953	-8.94	-8.944	-8.96	clobestasol	-8.9514
aligned_AF-I3JP68-F1-model.pdbqt	-10.624	-10.647	-10.633	-10.644	-10.625	halcinonide	-10.6346
aligned_AF-A0A3P8WAZ8-F1-model.pdbqt	-5.683	-5.658	-5.676	-5.676	-5.68	atrazine	-5.6746
aligned_AF-A0A3P8W7X6-F1-model.pdbqt	-7.429	-7.414	-7.433	-7.422	-7.419	osilodrostat	-7.4234
aligned_AF-A0A671UAK8-F1-model.pdbqt	-7.25	-7.245	-7.267	-7.237	-7.24	clofenotane	-7.2478
aligned_AF-A0A3B4D9B2-F1-model.pdbqt	-7.16	-7.176	-7.147	-7.169	-7.147	beclomethasone	-7.1598
aligned_AF-A0A3Q0S1C3-F1-model.pdbqt	-5.874	-5.873	-5.869	-5.859	-5.864	clofenotane	-5.8678
aligned_AF-A0A672FXW4-F1-model.pdbqt	-9.844	-9.874	-9.871	-9.858	-9.855	flumethasone	-9.8604
aligned_AF-A0A3P8TK42-F1-model.pdbqt	-8.869	-8.858	-8.857	-8.86	-8.869	predisolone	-8.8626
aligned_AF-A0A673YVX8-F1-model.pdbqt	-9.722	-9.712	-9.705	-9.708	-9.714	flumethasone	-9.7122
aligned_AF-A0A0D6E1Q9-F1-model.pdbqt	-11.163	-11.18	-11.184	-11.181	-11.18	clobestasol	-11.1776
aligned_AF-A0A3P9B1R5-F1-model.pdbqt	-7.438	-7.415	-7.345	-7.369	-7.43	triclocarban	-7.3994
aligned_AF-A0A4W5NM33-F1-model.pdbqt	-6.021	-6.004	-5.999	-6.022	-6.008	triamcinolone	-6.0108
aligned_AF-A0A1A8AMF4-F1-model.pdbqt	-4.621	-4.657	-4.594	-4.604	-4.63	glyphosate	-4.6212
aligned_AF-A0A3B3HHZ3-F1-model.pdbqt	-9.579	-9.591	-9.569	-9.552	-9.566	dexamethasone	-9.5714
aligned_AF-P49843-F1-model.pdbqt	-5.295	-5.3	-5.278	-5.292	-5.288	sevoflurane	-5.2906
aligned_AF-A0A4W6EW28-F1-model.pdbqt	-5.697	-5.669	-5.675	-5.717	-5.69	atrazine	-5.6896
aligned_AF-O73673-F1-model.pdbqt	-5.398	-5.423	-5.407	-5.448	-5.446	atrazine	-5.4244
aligned_AF-A0A3B4GAN3-F1-model.pdbqt	-5.867	-5.853	-5.861	-5.859	-5.866	atrazine	-5.8612
aligned_AF-A0A3Q4GFP5-F1-model.pdbqt	-4.389	-4.399	-4.388	-4.405	-4.397	glyphosate	-4.3956
aligned_AF-A0A3B4D9J0-F1-model.pdbqt	-9.075	-9.078	-9.049	-9.106	-9.111	halcinonide	-9.0838
aligned_AF-P49843-F1-model.pdbqt	-9.604	-9.577	-9.598	-9.603	-9.608	flumethasone	-9.598
aligned_AF-A0A673YWI4-F1-model.pdbqt	-4.574	-4.567	-4.568	-4.584	-4.54	glyphosate	-4.5666
aligned_AF-A0A1A8HIZ9-F1-model.pdbqt	-5.592	-5.59	-5.574	-5.597	-5.622	atrazine	-5.595
aligned_AF-A0A3P8PI19-F1-model.pdbqt	-8.601	-8.603	-8.601	-8.596	-8.606	beclomethasone	-8.6014
aligned_AF-A0A1A7XG54-F1-model.pdbqt	-6.188	-6.211	-6.198	-6.196	-6.2	mometasone	-6.1986
aligned_AF-A0A4W4G5L7-F1-model.pdbqt	-4.622	-4.618	-4.601	-4.602	-4.597	glyphosate	-4.608
aligned_AF-A0A4W6ETL1-F1-model.pdbqt	-8.658	-8.675	-8.653	-8.662	-8.648	dexamethasone	-8.6592
aligned_AF-A0A3P8WAZ8-F1-model.pdbqt	-9.62	-9.611	-9.598	-9.59	-9.611	flumethasone	-9.606
aligned_AF-A0A1A8HIZ9-F1-model.pdbqt	-4.29	-4.541	-4.567	-4.278	-4.26	glyphosate	-4.3872
aligned_AF-A0A6P7NRG2-F1-model.pdbqt	-7.411	-7.419	-7.417	-7.42	-7.402	beclomethasone	-7.4138
aligned_AF-A0A6J2R594-F1-model.pdbqt	-9.441	-9.346	-9.372	-9.371	-9.39	flumethasone	-9.384
aligned_AF-A0A3B3V5P6-F1-model.pdbqt	-7.73	-7.748	-7.746	-7.737	-7.739	triclocarban	-7.74
aligned_AF-A0A4W5QCC6-F1-model.pdbqt	-9.776	-9.783	-9.801	-9.779	-9.784	dexamethasone	-9.7846
aligned_AF-A0A672FRL6-F1-model.pdbqt	-10.261	-10.225	-10.211	-10.234	-10.198	dexamethasone	-10.2258
aligned_AF-A0A3Q1JK88-F1-model.pdbqt	-5.809	-5.577	-5.589	-5.561	-5.854	atrazine	-5.678
aligned_AF-A0A2D0SEE8-F1-model.pdbqt	-4.694	-4.7	-4.664	-4.694	-4.69	glyphosate	-4.6884
aligned_AF-A0A3B1IJY8-F1-model.pdbqt	-9.566	-9.544	-9.569	-9.534	-9.555	halcinonide	-9.5536
aligned_AF-A0A4W4EHR3-F1-model.pdbqt	-7.739	-7.74	-7.75	-7.737	-7.752	clofenotane	-7.7436
aligned_AF-A0A3Q3SWH1-F1-model.pdbqt	-7.825	-7.814	-7.826	-7.82	-7.792	mapracorat	-7.8154
aligned_AF-A0A673WVG5-F1-model.pdbqt	-9.013	-9.016	-9.023	-9.009	-8.993	predisolone	-9.0108
aligned_AF-A0A1A8DR95-F1-model.pdbqt	-7.135	-7.131	-7.147	-7.142	-7.115	osilodrostat	-7.134
aligned_AF-P49843-F1-model.pdbqt	-8.123	-8.144	-8.136	-8.151	-8.145	beclomethasone	-8.1398
aligned_AF-M3ZH21-F1-model.pdbqt	-4.423	-4.426	-4.443	-4.422	-4.43	prednicarbate	-4.4288
aligned_AF-A0A4W4EIA3-F1-model.pdbqt	16.555	16.576	16.557	16.524	16.53	clobestasol	16.5484
aligned_AF-A0A673YVY7-F1-model.pdbqt	-9.306	-9.311	-9.274	-9.317	-9.324	cortisol	-9.3064
aligned_AF-A0A3Q0S1C3-F1-model.pdbqt	-6.316	-6.342	-6.338	-6.338	-6.324	clobestasol	-6.3316
aligned_AF-A0A671UAK8-F1-model.pdbqt	-4.588	-4.588	-4.535	-4.572	-4.58	glyphosate	-4.5726
aligned_AF-A0A3B3BG10-F1-model.pdbqt	-5.831	-5.815	-5.802	-5.794	-5.815	atrazine	-5.8114
aligned_AF-Q1XHK0-F1-model.pdbqt	-8.342	-8.388	-8.343	-8.354	-8.373	clobestasol	-8.36
aligned_AF-A0A4W6EW38-F1-model.pdbqt	-8.296	-8.269	-8.267	-8.281	-8.282	beclomethasone	-8.279
aligned_AF-A0A673WVI2-F1-model.pdbqt	-10.574	-10.566	-10.588	-10.603	-10.582	triamcinolone	-10.5826
aligned_AF-A0A3Q0RUT9-F1-model.pdbqt	-9.46	-9.457	-9.451	-9.456	-9.426	predisolone	-9.45
aligned_AF-A0A0D6E1Q9-F1-model.pdbqt	-11.241	-11.237	-11.313	-11.249	-11.222	flumethasone	-11.2524
aligned_AF-A0A7N8X2D0-F1-model.pdbqt	-9.925	-9.922	-9.924	-9.915	-9.932	beclomethasone	-9.9236
aligned_AF-A0A7N9ALU0-F1-model.pdbqt	-7.479	-7.483	-7.474	-7.44	-7.451	osilodrostat	-7.4654
aligned_AF-A0A673WJ72-F1-model.pdbqt	-9.46	-9.437	-9.451	-9.472	-9.49	triamcinolone	-9.462
aligned_AF-A0A4W5NM33-F1-model.pdbqt	-5.69	-5.674	-5.677	-5.681	-5.694	clobestasol	-5.6832
aligned_AF-Q6RKQ3-F1-model.pdbqt	-5.349	-5.365	-5.372	-5.361	-5.373	sevoflurane	-5.364
aligned_AF-A0A1A8HIZ9-F1-model.pdbqt	-7.13	-7.092	-7.078	-7.092	-7.069	beclomethasone	-7.0922
aligned_AF-A0A672FRL6-F1-model.pdbqt	-9.609	-9.593	-9.585	-9.605	-9.571	predisolone	-9.5926
aligned_AF-A0A673YWU3-F1-model.pdbqt	-9.057	-9.024	-9.045	-9.055	-9.009	beclomethasone	-9.038
aligned_AF-H3DLH7-F1-model.pdbqt	-5.746	-5.762	-5.766	-5.774	-5.773	atrazine	-5.7642
aligned_AF-A0A3Q2ZGR2-F1-model.pdbqt	-6.364	-6.353	-6.367	-6.322	-6.274	prednicarbate	-6.336
aligned_AF-A0A3Q1JK88-F1-model.pdbqt	-4.557	-4.335	-4.326	-4.328	-4.327	glyphosate	-4.3746
aligned_AF-A0A671UAK8-F1-model.pdbqt	-7.775	-7.782	-7.833	-7.82	-7.815	mapracorat	-7.805
aligned_AF-A0A673HK26-F1-model.pdbqt	-9.591	-9.585	-9.562	-9.59	-9.583	halcinonide	-9.5822
aligned_AF-A0A6Q2WXQ9-F1-model.pdbqt	-7.109	-7.123	-7.093	-7.127	-7.091	triclocarban	-7.1086
aligned_AF-A0A3P9B1D6-F1-model.pdbqt	-9.796	-9.819	-9.807	-9.806	-9.811	flumethasone	-9.8078
aligned_AF-A0A673YXQ2-F1-model.pdbqt	-9.929	-9.932	-9.935	-9.915	-9.917	flumethasone	-9.9256
aligned_AF-A0A3B3HHZ3-F1-model.pdbqt	-6.095	-6.109	-6.11	-6.109	-6.096	mapracorat	-6.1038
aligned_AF-H2L7X2-F1-model.pdbqt	-9.258	-9.218	-9.269	-9.294	-9.207	dexamethasone	-9.2492
aligned_AF-A0A3B1JCZ4-F1-model.pdbqt	-5.435	-5.425	-5.424	-5.43	-5.437	sevoflurane	-5.4302
aligned_AF-A0A3P8PI09-F1-model.pdbqt	-5.232	-5.222	-5.244	-5.239	-5.261	sevoflurane	-5.2396
aligned_AF-A0A7N6BPF5-F1-model.pdbqt	-7.071	-7.064	-7.048	-7.06	-7.044	triclocarban	-7.0574
aligned_AF-Q6RKQ3-F1-model.pdbqt	-6.263	-6.278	-6.272	-6.28	-6.262	triclocarban	-6.271
aligned_AF-A0A3B3I6N4-F1-model.pdbqt	-8.242	-8.291	-8.283	-8.247	-8.242	clobestasol	-8.261
aligned_AF-A0A6P7JI16-F1-model.pdbqt	-9.459	-9.469	-9.468	-9.462	-9.454	flumethasone	-9.4624
aligned_AF-A0A671UAK8-F1-model.pdbqt	-9.088	-9.07	-9.085	-9.091	-9.074	predisolone	-9.0816
aligned_AF-A0A673ARW5-F1-model.pdbqt	-5.72	-5.74	-5.738	-5.744	-5.75	triclocarban	-5.7384
aligned_AF-A0A3P8PI19-F1-model.pdbqt	-8.384	-8.385	-8.392	-8.39	-8.368	mometasone	-8.3838
aligned_AF-A0A4W5NMQ8-F1-model.pdbqt	-4.145	-4.079	-4.043	-4.049	-4.028	prednicarbate	-4.0688
aligned_AF-A0A3B4D9B2-F1-model.pdbqt	-7.748	-7.746	-7.733	-7.748	-7.715	mometasone	-7.738
aligned_AF-A0A7N6B9C8-F1-model.pdbqt	-8.41	-8.437	-8.433	-8.431	-8.424	dexamethasone	-8.427
aligned_AF-A0A673YWU3-F1-model.pdbqt	-6.624	-6.596	-6.583	-6.65	-6.601	prednicarbate	-6.6108
aligned_AF-H3DLH7-F1-model.pdbqt	-7.461	-7.46	-7.444	-7.446	-7.454	mometasone	-7.453
aligned_AF-A0A665UJ19-F1-model.pdbqt	-7.407	-7.384	-7.408	-7.397	-7.394	osilodrostat	-7.398
aligned_AF-O73673-F1-model.pdbqt	-9.887	-9.912	-9.872	-9.871	-9.885	clobestasol	-9.8854
aligned_AF-A0A3P8Z8R7-F1-model.pdbqt	-8.276	-8.282	-8.288	-8.271	-8.28	mometasone	-8.2794
aligned_AF-A0A3B4ELT8-F1-model.pdbqt	-6.972	-6.961	-6.891	-6.963	-6.961	beclomethasone	-6.9496
aligned_AF-A0A672FS80-F1-model.pdbqt	-4.63	-4.601	-4.63	-4.638	-4.651	glyphosate	-4.63
aligned_AF-A0A6J2X0E2-F1-model.pdbqt	-5.94	-6.005	-5.952	-5.958	-5.952	beclomethasone	-5.9614
aligned_AF-A0A3Q2E6R9-F1-model.pdbqt	-8.914	-8.914	-8.907	-8.933	-8.892	halcinonide	-8.912
aligned_AF-A0A672FS10-F1-model.pdbqt	-7.193	-7.173	-7.21	-7.165	-7.206	clofenotane	-7.1894
aligned_AF-B7ZEQ7-F1-model.pdbqt	-7.465	-7.445	-7.449	-7.456	-7.452	clofenotane	-7.4534
aligned_AF-A0A6J2R396-F1-model.pdbqt	-7.266	-7.265	-7.282	-7.297	-7.263	mapracorat	-7.2746
aligned_AF-A0A3B4WZ32-F1-model.pdbqt	-6.387	-6.38	-6.381	-6.372	-6.362	mometasone	-6.3764
aligned_AF-A0A4W6EW38-F1-model.pdbqt	-9.489	-9.52	-9.522	-9.535	-9.521	triamcinolone	-9.5174
aligned_AF-A0A3P8PIE4-F1-model.pdbqt	-7.236	-7.225	-7.249	-7.24	-7.211	clofenotane	-7.2322
aligned_AF-A0A1A7WDX0-F1-model.pdbqt	-5.373	-5.408	-5.398	-5.408	-5.412	sevoflurane	-5.3998
aligned_AF-A0A3B4VI66-F1-model.pdbqt	-6.067	-6.059	-5.992	-6.067	-6.004	triclocarban	-6.0378
aligned_AF-I3JP68-F1-model.pdbqt	-8.478	-8.49	-8.464	-8.474	-8.474	clobestasol	-8.476
aligned_AF-A0A673YWL1-F1-model.pdbqt	-7.538	-7.551	-7.552	-7.548	-7.539	triclocarban	-7.5456
aligned_AF-A0A7N6B9C8-F1-model.pdbqt	-4.11	-4.075	-4.021	-4.072	-4.019	mapracorat	-4.0594
aligned_AF-A0A6P7NRG2-F1-model.pdbqt	-8.927	-8.918	-8.921	-8.914	-8.918	clobestasol	-8.9196
aligned_AF-A0A4W6EW28-F1-model.pdbqt	-9.8	-9.807	-9.787	-9.782	-9.793	clobestasol	-9.7938
aligned_AF-A0A6J2R396-F1-model.pdbqt	-8.8	-8.797	-8.797	-8.809	-8.801	beclomethasone	-8.8008
aligned_AF-A0A7N9ALU0-F1-model.pdbqt	-9.089	-9.083	-9.108	-9.074	-9.099	predisolone	-9.0906
aligned_AF-G3QBY5-F1-model.pdbqt	-9.051	-9.041	-9.02	-9.035	-9.043	predisolone	-9.038
aligned_AF-A0A4W4EKM6-F1-model.pdbqt	-5.347	-5.413	-5.329	-5.4	-5.408	sevoflurane	-5.3794
aligned_AF-A0A672FRL6-F1-model.pdbqt	-5.434	-5.296	-5.434	-5.43	-5.423	sevoflurane	-5.4034
aligned_AF-A0A7N9ALU0-F1-model.pdbqt	-9.177	-9.184	-9.183	-9.165	-9.178	cortisol	-9.1774
aligned_AF-A0A3B3D5D8-F1-model.pdbqt	-6.897	-6.894	-6.882	-6.892	-6.924	triclocarban	-6.8978
aligned_AF-A0A665UIX2-F1-model.pdbqt	-9.813	-9.814	-9.814	-9.854	-9.865	flumethasone	-9.832
aligned_AF-A0A3P8PIE4-F1-model.pdbqt	-9.633	-9.609	-9.631	-9.619	-9.442	cortisol	-9.5868
aligned_AF-A0A672GEA5-F1-model.pdbqt	-6.507	-6.541	-6.513	-6.497	-6.468	mapracorat	-6.5052
aligned_AF-A0A3Q2ZGR2-F1-model.pdbqt	-9.803	-9.808	-9.798	-9.789	-9.788	dexamethasone	-9.7972
aligned_AF-A0A1A8DR95-F1-model.pdbqt	-5.604	-5.574	-5.605	-5.622	-5.625	atrazine	-5.606
aligned_AF-A0A672JVZ3-F1-model.pdbqt	-7.726	-7.732	-7.739	-7.751	-7.745	beclomethasone	-7.7386
aligned_AF-A0A3B3QSC9-F1-model.pdbqt	-5.641	-5.621	-5.619	-5.638	-5.645	halcinonide	-5.6328
aligned_AF-A0A1A8M2D1-F1-model.pdbqt	-9.489	-9.485	-9.48	-9.495	-9.484	triamcinolone	-9.4866
aligned_AF-A0A3Q1JK88-F1-model.pdbqt	-6.161	-6.19	-6.186	-6.203	-6.179	prednicarbate	-6.1838
aligned_AF-A0A1A8HYB3-F1-model.pdbqt	-4.589	-4.593	-4.562	-4.295	-4.588	glyphosate	-4.5254
aligned_AF-A0A672FSV0-F1-model.pdbqt	-8.829	-8.825	-8.806	-8.834	-8.813	mometasone	-8.8214
aligned_AF-A0A3Q4GVH7-F1-model.pdbqt	-4.34	-4.337	-4.352	-4.349	-4.335	glyphosate	-4.3426
aligned_AF-A0A4W5NLP4-F1-model.pdbqt	-5.365	-5.36	-5.357	-5.31	-5.373	sevoflurane	-5.353
aligned_AF-A0A1A8MV28-F1-model.pdbqt	-7.049	-7.049	-7.051	-7.139	-7.05	clofenotane	-7.0676
aligned_AF-A0A0D6E1Q9-F1-model.pdbqt	-10.136	-10.135	-10.126	-10.124	-10.169	mometasone	-10.138
aligned_AF-A0A4W5NM33-F1-model.pdbqt	-6.513	-6.485	-6.477	-6.493	-6.492	mapracorat	-6.492
aligned_AF-A0A672FS80-F1-model.pdbqt	-4.713	-4.705	-4.719	-4.748	-4.706	prednicarbate	-4.7182
aligned_AF-A0A3Q2D1Z0-F1-model.pdbqt	-8.243	-8.235	-8.25	-8.222	-8.216	clobestasol	-8.2332
aligned_AF-A0A3B4D9B2-F1-model.pdbqt	-5.263	-5.255	-5.198	-5.227	-5.241	prednicarbate	-5.2368
aligned_AF-A0A6J2R1I5-F1-model.pdbqt	-6.271	-6.273	-6.253	-6.265	-6.259	clofenotane	-6.2642
aligned_AF-A0A673WVG5-F1-model.pdbqt	-9.689	-9.695	-9.71	-9.719	-9.708	dexamethasone	-9.7042
aligned_AF-A0A6Q2ZAV1-F1-model.pdbqt	-5.16	-5.249	-5.161	-5.166	-5.156	sevoflurane	-5.1784
aligned_AF-S6BTT8-F1-model.pdbqt	-8.721	-8.729	-8.73	-8.705	-8.721	cortisol	-8.7212
aligned_AF-A0A672R6C0-F1-model.pdbqt	-5.393	-5.337	-5.348	-5.357	-5.416	prednicarbate	-5.3702
aligned_AF-A0A3P9NF67-F1-model.pdbqt	-4.035	-4.028	-4.025	-4.036	-3.986	glyphosate	-4.022
aligned_AF-A0A3P8PI09-F1-model.pdbqt	-10.722	-10.737	-10.732	-10.715	-10.709	halcinonide	-10.723
aligned_AF-A0A3B3BG10-F1-model.pdbqt	-7.239	-7.264	-7.255	-7.24	-7.262	clofenotane	-7.252
aligned_AF-A0A3Q0RWX7-F1-model.pdbqt	-4.303	-4.538	-4.548	-4.535	-4.54	glyphosate	-4.4928
aligned_AF-A0A3Q3AB14-F1-model.pdbqt	-5.398	-5.387	-5.404	-5.37	-5.389	sevoflurane	-5.3896
aligned_AF-A0A3B3D5D8-F1-model.pdbqt	-8.834	-8.864	-8.832	-8.846	-8.849	cortisol	-8.845
aligned_AF-A0A4W5NM33-F1-model.pdbqt	-4.372	-4.39	-4.394	-4.373	-4.359	glyphosate	-4.3776
aligned_AF-A0A3Q2E6R9-F1-model.pdbqt	-8.327	-8.311	-8.355	-8.322	-8.306	dexamethasone	-8.3242
aligned_AF-A0A0D6E1Q9-F1-model.pdbqt	-5.272	-5.276	-5.238	-5.267	-5.266	sevoflurane	-5.2638
aligned_AF-A0A665UIX2-F1-model.pdbqt	-9.678	-9.706	-9.685	-9.701	-9.685	dexamethasone	-9.691
aligned_AF-A0A667XXJ8-F1-model.pdbqt	-9.333	-9.227	-9.3	-9.278	-9.269	dexamethasone	-9.2814
aligned_AF-A0A4W4EKM6-F1-model.pdbqt	-5.539	-5.551	-5.533	-5.624	-5.539	atrazine	-5.5572
aligned_AF-A0A3Q3GKE0-F1-model.pdbqt	-5.629	-5.632	-5.624	-5.825	-5.617	atrazine	-5.6654
aligned_AF-A0A3Q3GKE0-F1-model.pdbqt	-9.501	-9.522	-9.506	-9.564	-9.491	clobestasol	-9.5168
aligned_AF-A0A4W4G8E5-F1-model.pdbqt	-9.589	-9.582	-9.566	-9.574	-9.577	flumethasone	-9.5776
aligned_AF-A0A6P7NRG2-F1-model.pdbqt	-8.533	-8.534	-8.527	-8.526	-8.547	cortisol	-8.5334
aligned_AF-A0A4W4EKM6-F1-model.pdbqt	-9.564	-9.58	-9.583	-9.574	-9.56	flumethasone	-9.5722
aligned_AF-A0A671UE66-F1-model.pdbqt	-5.372	-5.375	-5.38	-5.366	-5.376	triclocarban	-5.3738
aligned_AF-A0A087XJA9-F1-model.pdbqt	-5.54	-5.556	-5.545	-5.533	-5.559	beclomethasone	-5.5466
aligned_AF-A0A665UIX2-F1-model.pdbqt	-9.851	-9.844	-9.815	-9.851	-9.839	clobestasol	-9.84
aligned_AF-A0A3B3HHZ3-F1-model.pdbqt	-3.653	-4.29	-3.6	-3.625	-4.378	prednicarbate	-3.9092
aligned_AF-A0A7N6B9C8-F1-model.pdbqt	-6.97	-6.969	-6.975	-7.006	-6.98	osilodrostat	-6.98
aligned_AF-A0A0D6E1Q9-F1-model.pdbqt	-4.252	-4.597	-4.311	-4.169	-4.268	glyphosate	-4.3194
aligned_AF-A0A1A8S240-F1-model.pdbqt	-4.287	-4.292	-4.28	-4.28	-4.284	triamcinolone	-4.2846
aligned_AF-A0A4W6E3U7-F1-model.pdbqt	-7.368	-7.352	-7.404	-7.367	-7.371	mapracorat	-7.3724
aligned_AF-O73673-F1-model.pdbqt	-9.981	-9.976	-9.976	-9.973	-9.979	cortisol	-9.977
aligned_AF-A0A3Q4GFP5-F1-model.pdbqt	-9.633	-9.624	-9.621	-9.568	-9.615	dexamethasone	-9.6122
aligned_AF-H2LNE3-F1-model.pdbqt	-4.169	-4.114	-4.25	-4.162	-4.066	prednicarbate	-4.1522
aligned_AF-A0A3Q0S1C3-F1-model.pdbqt	-6.278	-6.299	-6.282	-6.3	-6.29	mometasone	-6.2898
aligned_AF-A0A3P8WAZ8-F1-model.pdbqt	-7.408	-7.412	-7.402	-7.422	-7.411	clofenotane	-7.411
aligned_AF-A0A3Q2QAZ0-F1-model.pdbqt	-7.003	-6.979	-6.981	-6.959	-6.985	beclomethasone	-6.9814
aligned_AF-A0A6P3W1N7-F1-model.pdbqt	-8.674	-8.684	-8.694	-8.67	-8.686	clobestasol	-8.6816
aligned_AF-A0A4W4EHL9-F1-model.pdbqt	-7.615	-7.601	-7.55	-7.579	-7.6	beclomethasone	-7.589
aligned_AF-Q1XHK0-F1-model.pdbqt	-8.627	-8.657	-8.654	-8.632	-8.628	triamcinolone	-8.6396
aligned_AF-A0A673YXQ2-F1-model.pdbqt	-9.878	-9.888	-9.872	-9.867	-9.864	dexamethasone	-9.8738
aligned_AF-A0A6P7JI16-F1-model.pdbqt	-7.043	-7.031	-7.041	-7.035	-7.058	clofenotane	-7.0416
aligned_AF-A0A672GEA5-F1-model.pdbqt	-7.28	-7.285	-7.276	-7.283	-7.287	clofenotane	-7.2822
aligned_AF-A0A673YVX8-F1-model.pdbqt	-7.426	-7.402	-7.404	-7.421	-7.426	clofenotane	-7.4158
aligned_AF-M3ZH21-F1-model.pdbqt	-9.142	-9.139	-9.12	-9.15	-9.115	flumethasone	-9.1332
aligned_AF-A0A3P8W7X6-F1-model.pdbqt	-5.563	-5.839	-5.828	-5.819	-5.841	atrazine	-5.778
aligned_AF-A0A6J2R396-F1-model.pdbqt	-9.81	-9.791	-9.787	-9.751	-9.774	clobestasol	-9.7826
aligned_AF-A0A672FXW4-F1-model.pdbqt	-8.902	-8.935	-8.937	-8.935	-8.945	clobestasol	-8.9308
aligned_AF-A0A665UJH8-F1-model.pdbqt	-7.841	-7.839	-7.829	-7.85	-7.901	mapracorat	-7.852
aligned_AF-A0A673YWI4-F1-model.pdbqt	-10.088	-10.088	-10.078	-10.093	-10.067	flumethasone	-10.0828
aligned_AF-A0A4W6EW38-F1-model.pdbqt	-4.627	-4.633	-4.633	-4.62	-4.635	glyphosate	-4.6296
aligned_AF-A0A673YVX8-F1-model.pdbqt	-4.359	-4.343	-4.355	-4.354	-4.546	glyphosate	-4.3914
aligned_AF-A0A4W4G5L7-F1-model.pdbqt	-5.473	-5.489	-5.471	-5.49	-5.477	triclocarban	-5.48
aligned_AF-I3JP68-F1-model.pdbqt	-5.825	-6.029	-5.819	-5.795	-5.781	atrazine	-5.8498
aligned_AF-A0A3B3D5D8-F1-model.pdbqt	-7.084	-7.302	-7.1	-7.118	-7.312	osilodrostat	-7.1832
aligned_AF-A7WK65-F1-model.pdbqt	-7.112	-7.16	-7.178	-7.167	-7.151	beclomethasone	-7.1536
aligned_AF-A0A3P8WG92-F1-model.pdbqt	-7.526	-7.525	-7.509	-7.516	-7.503	clofenotane	-7.5158
aligned_AF-A0A4W5NMM7-F1-model.pdbqt	-5.21	-4.942	-5.212	-5.227	-5.213	atrazine	-5.1608
aligned_AF-A0A3Q3GKE0-F1-model.pdbqt	-9.753	-9.751	-9.739	-9.744	-9.752	dexamethasone	-9.7478
aligned_AF-A0A673HKV4-F1-model.pdbqt	-9.913	-9.88	-9.84	-9.907	-9.912	flumethasone	-9.8904
aligned_AF-A0A673HJE6-F1-model.pdbqt	-4.607	-4.614	-4.643	-4.625	-4.62	glyphosate	-4.6218
aligned_AF-A0A1A7ZMW0-F1-model.pdbqt	-7.262	-7.272	-7.251	-7.262	-7.254	clofenotane	-7.2602
aligned_AF-A0A2D0SEE8-F1-model.pdbqt	-5.484	-5.491	-5.484	-5.473	-5.504	sevoflurane	-5.4872
aligned_AF-A0A672R5A8-F1-model.pdbqt	-7.432	-7.453	-7.419	-7.393	-7.405	beclomethasone	-7.4204
aligned_AF-H2LNE3-F1-model.pdbqt	-8.82	-8.814	-8.874	-8.854	-8.832	cortisol	-8.8388
aligned_AF-A0A673YVY7-F1-model.pdbqt	-7.411	-7.423	-7.296	-7.318	-7.427	osilodrostat	-7.375
aligned_AF-A0A4W4EHR3-F1-model.pdbqt	-4.626	-4.619	-4.63	-4.601	-4.633	glyphosate	-4.6218
aligned_AF-A0A4W6ETL1-F1-model.pdbqt	-6.263	-6.256	-6.306	-6.352	-6.279	mapracorat	-6.2912
aligned_AF-A0A3P8Z8S2-F1-model.pdbqt	-7.414	-7.408	-7.409	-7.385	-7.403	triclocarban	-7.4038
aligned_AF-A0A6J2R1I5-F1-model.pdbqt	-4.068	-4.074	-4.075	-4.055	-4.064	glyphosate	-4.0672
aligned_AF-A0A671UB32-F1-model.pdbqt	-6.978	-6.994	-6.989	-6.974	-6.981	clofenotane	-6.9832
aligned_AF-A0A672JWH1-F1-model.pdbqt	-9.154	-9.149	-9.167	-9.163	-9.18	clobestasol	-9.1626
aligned_AF-A0A3Q4GVH7-F1-model.pdbqt	-9.553	-9.572	-9.588	-9.564	-9.549	dexamethasone	-9.5652
aligned_AF-A0A3Q0RUT9-F1-model.pdbqt	-6.171	-6.167	-6.154	-6.155	-6.172	triclocarban	-6.1638
aligned_AF-A0A3Q3APR2-F1-model.pdbqt	-5.373	-5.413	-5.387	-5.407	-5.38	triclocarban	-5.392
aligned_AF-A0A4W5QCC6-F1-model.pdbqt	-5.593	-5.64	-5.662	-5.639	-5.663	atrazine	-5.6394
aligned_AF-I3JP68-F1-model.pdbqt	-8.795	-8.773	-8.762	-8.752	-8.797	cortisol	-8.7758
aligned_AF-A0A3B4ELT8-F1-model.pdbqt	-8.985	-9.06	-8.998	-9.023	-8.994	halcinonide	-9.012
aligned_AF-A0A1A7XG54-F1-model.pdbqt	-6.827	-6.847	-6.837	-6.853	-6.845	mapracorat	-6.8418
aligned_AF-A0A6J2WZS9-F1-model.pdbqt	-7.163	-7.185	-7.158	-7.162	-7.155	mometasone	-7.1646
aligned_AF-A0A1A8DR95-F1-model.pdbqt	-6.96	-6.94	-6.948	-6.954	-6.954	clofenotane	-6.9512
aligned_AF-A7WK65-F1-model.pdbqt	-5.332	-5.205	-5.249	-5.371	-5.172	prednicarbate	-5.2658
aligned_AF-A0A4W4EHL9-F1-model.pdbqt	-5.665	-5.699	-5.662	-5.655	-5.672	triclocarban	-5.6706
aligned_AF-A0A6P3W1N7-F1-model.pdbqt	-7.826	-7.862	-7.857	-7.847	-7.862	mometasone	-7.8508
aligned_AF-A0A672R6C0-F1-model.pdbqt	-8.23	-8.232	-8.243	-8.232	-8.237	mometasone	-8.2348
aligned_AF-A0A672JWT2-F1-model.pdbqt	-5.467	-5.408	-5.46	-5.457	-5.395	prednicarbate	-5.4374
aligned_AF-A0A4W4EJI7-F1-model.pdbqt	-5.493	-5.508	-5.518	-5.518	-5.514	triclocarban	-5.5102
aligned_AF-H2L7X2-F1-model.pdbqt	-5.478	-5.426	-5.47	-5.49	-5.479	sevoflurane	-5.4686
aligned_AF-A0A1A8PQN6-F1-model.pdbqt	-6.785	-6.769	-6.783	-6.784	-6.784	beclomethasone	-6.781
aligned_AF-A0A2U9C6P4-F1-model.pdbqt	-10.466	-10.474	-10.464	-10.472	-10.466	triamcinolone	-10.4684
aligned_AF-A0A672FSV0-F1-model.pdbqt	-8.953	-8.959	-8.978	-8.934	-8.944	beclomethasone	-8.9536
aligned_AF-A0A3B4ZYN2-F1-model.pdbqt	-5.838	-6.547	-6.541	-6.536	-6.531	halcinonide	-6.3986
aligned_AF-A0A665UIX2-F1-model.pdbqt	-5.42	-5.412	-5.408	-5.412	-5.417	sevoflurane	-5.4138
aligned_AF-A0A4W5QCC6-F1-model.pdbqt	-7.559	-7.554	-7.589	-7.546	-7.558	beclomethasone	-7.5612
aligned_AF-A0A673YVY7-F1-model.pdbqt	-9.174	-9.163	-9.167	-9.184	-9.164	beclomethasone	-9.1704
aligned_AF-Q6RKQ3-F1-model.pdbqt	-10.727	-10.705	-10.709	-10.724	-10.719	dexamethasone	-10.7168
aligned_AF-A0A3P8PI19-F1-model.pdbqt	-5.427	-5.433	-5.417	-5.428	-5.427	sevoflurane	-5.4264
aligned_AF-A0A669EL53-F1-model.pdbqt	-5.383	-5.401	-5.398	-5.403	-5.398	sevoflurane	-5.3966
aligned_AF-A0A3B3I6N4-F1-model.pdbqt	-7.126	-7.126	-7.129	-7.118	-7.115	clofenotane	-7.1228
aligned_AF-A0A665UJH8-F1-model.pdbqt	-7.178	-7.188	-7.181	-7.172	-7.198	clofenotane	-7.1834
aligned_AF-A0A665UIX2-F1-model.pdbqt	-5.556	-5.611	-5.555	-5.609	-5.554	atrazine	-5.577
aligned_AF-A0A672R5A8-F1-model.pdbqt	-7.845	-7.852	-7.846	-7.842	-7.851	mometasone	-7.8472
aligned_AF-A0A673YY11-F1-model.pdbqt	-9.286	-9.275	-9.334	-9.263	-9.273	clobestasol	-9.2862
aligned_AF-A0A665UIX2-F1-model.pdbqt	-9.385	-9.396	-9.384	-9.379	-9.375	triamcinolone	-9.3838
aligned_AF-G3QBY5-F1-model.pdbqt	-8.26	-8.252	-8.264	-8.261	-8.248	mapracorat	-8.257
aligned_AF-A0A4W4EII3-F1-model.pdbqt	-8.732	-8.738	-8.723	-8.712	-8.731	beclomethasone	-8.7272
aligned_AF-A0A3B4D9B2-F1-model.pdbqt	-9.411	-9.395	-9.423	-9.413	-9.42	halcinonide	-9.4124
aligned_AF-A0A3Q3AB14-F1-model.pdbqt	-4.397	-4.402	-4.397	-4.395	-4.372	glyphosate	-4.3926
aligned_AF-A0A4W4G8E5-F1-model.pdbqt	-5.386	-5.401	-5.388	-5.395	-5.396	triclocarban	-5.3932
aligned_AF-H2L7X2-F1-model.pdbqt	-6.781	-6.749	-6.786	-6.756	-6.777	mapracorat	-6.7698
aligned_AF-M4AXU0-F1-model.pdbqt	-5.461	-5.481	-5.466	-5.459	-5.465	sevoflurane	-5.4664
aligned_AF-A0A6J2X0E2-F1-model.pdbqt	-7.534	-7.517	-7.526	-7.537	-7.528	cortisol	-7.5284
aligned_AF-A0A3P8PIB4-F1-model.pdbqt	-9.059	-9.052	-9.056	-9.035	-9.04	predisolone	-9.0484
aligned_AF-M3ZH21-F1-model.pdbqt	-7.299	-7.299	-7.3	-7.295	-7.308	clofenotane	-7.3002
aligned_AF-A0A672JWT2-F1-model.pdbqt	-4.391	-4.399	-4.397	-4.39	-4.397	glyphosate	-4.3948
aligned_AF-A0A667XXJ8-F1-model.pdbqt	-8.142	-8.142	-8.15	-8.146	-8.145	mometasone	-8.145
aligned_AF-A0A3Q0RWX7-F1-model.pdbqt	-9.735	-9.722	-9.722	-9.753	-9.74	halcinonide	-9.7344
aligned_AF-A0A7N6BPF5-F1-model.pdbqt	-9.81	-9.787	-9.795	-9.834	-9.768	dexamethasone	-9.7988
aligned_AF-A0A673YY11-F1-model.pdbqt	-8.776	-8.762	-8.737	-8.755	-8.77	mometasone	-8.76
aligned_AF-A0A673YVN4-F1-model.pdbqt	-5.634	-5.612	-5.608	-5.61	-5.618	atrazine	-5.6164
aligned_AF-A0A3P8PI19-F1-model.pdbqt	-5.653	-5.814	-5.65	-5.778	-5.651	atrazine	-5.7092
aligned_AF-A0A673YWU3-F1-model.pdbqt	-7.207	-7.196	-7.203	-7.211	-7.203	osilodrostat	-7.204
aligned_AF-A0A3B3QSC9-F1-model.pdbqt	-4.38	-4.376	-4.381	-4.373	-4.372	sevoflurane	-4.3764
aligned_AF-A0A667XXJ8-F1-model.pdbqt	-6.841	-6.838	-6.826	-6.851	-6.84	clofenotane	-6.8392
aligned_AF-A0A4W4G8E5-F1-model.pdbqt	-4.581	-4.517	-4.359	-4.424	-4.54	glyphosate	-4.4842
aligned_AF-A0A4W5NMM7-F1-model.pdbqt	-5.465	-5.447	-5.449	-5.461	-5.416	beclomethasone	-5.4476
aligned_AF-A0A673WSI9-F1-model.pdbqt	-9.481	-9.461	-9.47	-9.471	-9.484	triamcinolone	-9.4734
aligned_AF-A0A3B1JCZ4-F1-model.pdbqt	-5.905	-5.897	-5.907	-5.891	-5.892	atrazine	-5.8984
aligned_AF-A0A7N8X2D0-F1-model.pdbqt	-10.348	-10.343	-10.348	-10.34	-10.359	clobestasol	-10.3476
aligned_AF-A0A3P8TK42-F1-model.pdbqt	-4.297	-4.272	-4.206	-4.259	-4.24	prednicarbate	-4.2548
aligned_AF-A0A672FS10-F1-model.pdbqt	-4.353	-4.353	-4.341	-4.359	-4.354	glyphosate	-4.352
aligned_AF-G3QBY5-F1-model.pdbqt	-9.085	-9.066	-9.065	-9.065	-9.079	cortisol	-9.072
aligned_AF-A0A3B4WZ32-F1-model.pdbqt	-7.537	-7.549	-7.552	-7.531	-7.554	cortisol	-7.5446
aligned_AF-A0A4W4G5L7-F1-model.pdbqt	-8.903	-8.892	-8.877	-8.886	-8.909	clobestasol	-8.8934
aligned_AF-A0A3B4VFZ1-F1-model.pdbqt	-7.894	-7.9	-7.908	-7.902	-7.9	halcinonide	-7.9008
aligned_AF-A0A673YWZ9-F1-model.pdbqt	-4.343	-4.579	-4.605	-4.358	-4.367	glyphosate	-4.4504
aligned_AF-A0A3B4ELT8-F1-model.pdbqt	-4.611	-4.563	-4.594	-4.613	-4.607	glyphosate	-4.5976
aligned_AF-M3ZH21-F1-model.pdbqt	-7.466	-7.467	-7.471	-7.471	-7.471	osilodrostat	-7.4692
aligned_AF-A0A673YVX8-F1-model.pdbqt	-10.656	-10.661	-10.681	-10.673	-10.652	halcinonide	-10.6646
aligned_AF-A0A3B3D5D8-F1-model.pdbqt	-5.621	-5.634	-5.615	-5.681	-5.644	atrazine	-5.639
aligned_AF-A0A672R6C0-F1-model.pdbqt	-9.499	-9.497	-9.5	-9.492	-9.536	dexamethasone	-9.5048
aligned_AF-A0A3B4D9J0-F1-model.pdbqt	-9.22	-9.219	-9.22	-9.215	-9.223	flumethasone	-9.2194
aligned_AF-A0A1A8HYB3-F1-model.pdbqt	-5.802	-5.789	-5.786	-5.773	-5.771	triclocarban	-5.7842
aligned_AF-A0A672JW62-F1-model.pdbqt	-9.154	-9.155	-9.144	-9.129	-9.159	clobestasol	-9.1482
aligned_AF-A0A673YXZ5-F1-model.pdbqt	-9.083	-9.063	-9.088	-9.07	-9.076	beclomethasone	-9.076
aligned_AF-A0A3B4D9J0-F1-model.pdbqt	-8.252	-8.256	-8.264	-8.26	-8.248	predisolone	-8.256
aligned_AF-A0A1A8DR95-F1-model.pdbqt	-7.741	-7.721	-7.75	-7.742	-7.753	dexamethasone	-7.7414
aligned_AF-A0A665UIX2-F1-model.pdbqt	-4.592	-4.342	-4.603	-4.328	-4.595	glyphosate	-4.492
aligned_AF-A0A4W5NKC4-F1-model.pdbqt	-6.582	-6.578	-6.56	-6.586	-6.554	prednicarbate	-6.572
aligned_AF-A0A673WVI2-F1-model.pdbqt	-9.983	-9.977	-9.982	-9.962	-9.959	predisolone	-9.9726
aligned_AF-A0A4W4G8X0-F1-model.pdbqt	-7.517	-7.509	-7.516	-7.515	-7.514	beclomethasone	-7.5142
aligned_AF-A0A3P9B1D6-F1-model.pdbqt	-4.376	-4.591	-4.374	-4.378	-4.376	glyphosate	-4.419
aligned_AF-M4AXU0-F1-model.pdbqt	-6.1	-6.053	-6.03	-6.079	-6.026	atrazine	-6.0576
aligned_AF-A0A7N6BPF5-F1-model.pdbqt	-5.441	-5.389	-5.439	-5.439	-5.447	sevoflurane	-5.431
aligned_AF-H3DLH7-F1-model.pdbqt	-7.838	-7.905	-7.847	-7.842	-7.893	mapracorat	-7.865
aligned_AF-A0A671UE66-F1-model.pdbqt	-7.98	-7.982	-7.964	-7.98	-7.973	cortisol	-7.9758
aligned_AF-A0A3Q4GFP5-F1-model.pdbqt	-7.45	-7.46	-7.46	-7.462	-7.459	osilodrostat	-7.4582
aligned_AF-A0A673YVN4-F1-model.pdbqt	-9.767	-9.773	-9.754	-9.761	-9.765	halcinonide	-9.764
aligned_AF-A0A672JW62-F1-model.pdbqt	-7.748	-7.754	-7.728	-7.746	-7.749	beclomethasone	-7.745
aligned_AF-A0A1A8M2D1-F1-model.pdbqt	-7.385	-7.303	-7.391	-7.314	-7.405	osilodrostat	-7.3596
aligned_AF-A0A3P8TK42-F1-model.pdbqt	-7.285	-7.268	-7.249	-7.266	-7.269	beclomethasone	-7.2674
aligned_AF-A0A3P9B1D6-F1-model.pdbqt	-9.676	-9.655	-9.653	-9.656	-9.652	dexamethasone	-9.6584
aligned_AF-A0A4W4G4Z0-F1-model.pdbqt	-5.355	-5.354	-5.394	-5.38	-5.381	sevoflurane	-5.3728
aligned_AF-A0A3P8WAZ8-F1-model.pdbqt	-7.672	-7.702	-7.683	-7.686	-7.702	triclocarban	-7.689
aligned_AF-A0A3B4VI66-F1-model.pdbqt	-7.04	-7.042	-7.044	-7.044	-7.038	beclomethasone	-7.0416
aligned_AF-A0A672JW62-F1-model.pdbqt	-5.799	-5.808	-5.798	-5.777	-5.865	atrazine	-5.8094
aligned_AF-A0A4W5QRM5-F1-model.pdbqt	-9.739	-9.786	-9.739	-9.759	-9.74	flumethasone	-9.7526
aligned_AF-A0A3B4ZYN2-F1-model.pdbqt	-6.926	-6.892	-6.879	-6.932	-6.916	clofenotane	-6.909
aligned_AF-A0A1A8AMF4-F1-model.pdbqt	-8.643	-8.633	-8.615	-8.64	-8.621	predisolone	-8.6304
aligned_AF-A0A6J2X0E2-F1-model.pdbqt	-7.466	-7.577	-7.58	-7.559	-7.608	predisolone	-7.558
aligned_AF-A0A673WSI9-F1-model.pdbqt	-9.683	-9.654	-9.708	-9.703	-9.661	dexamethasone	-9.6818
aligned_AF-A0A4W5NM33-F1-model.pdbqt	-4.371	-4.347	-4.359	-4.372	-4.371	halcinonide	-4.364
aligned_AF-A0A673YY11-F1-model.pdbqt	-6.548	-6.519	-6.595	-6.545	-6.581	prednicarbate	-6.5576
aligned_AF-A0A1A8HIZ9-F1-model.pdbqt	-5.433	-5.428	-5.436	-5.437	-5.44	sevoflurane	-5.4348
aligned_AF-A0A1A8HIZ9-F1-model.pdbqt	-6.813	-6.793	-6.781	-6.828	-6.785	mapracorat	-6.8
aligned_AF-A0A3B4GAN3-F1-model.pdbqt	-7.263	-7.248	-7.259	-7.251	-7.228	halcinonide	-7.2498
aligned_AF-A0A672GEA5-F1-model.pdbqt	-3.15	-3.007	-3.163	-2.975	-3.023	prednicarbate	-3.0636
aligned_AF-A0A3P8PI19-F1-model.pdbqt	-6.693	-6.674	-6.666	-6.695	-6.67	triclocarban	-6.6796
aligned_AF-A0A673HK26-F1-model.pdbqt	-7.297	-7.265	-7.26	-7.227	-7.235	clofenotane	-7.2568
aligned_AF-A0A6P3W1N7-F1-model.pdbqt	-5.532	-5.532	-5.532	-5.52	-5.532	atrazine	-5.5296
aligned_AF-A0A3P8PIB4-F1-model.pdbqt	-9.89	-9.881	-9.874	-9.871	-9.875	dexamethasone	-9.8782
aligned_AF-A0A3P9NF67-F1-model.pdbqt	-4.885	-4.885	-4.887	-4.884	-4.89	atrazine	-4.8862
aligned_AF-A0A673ARW5-F1-model.pdbqt	-8.809	-8.796	-8.678	-8.817	-8.828	flumethasone	-8.7856
aligned_AF-A0A0D6E1Q9-F1-model.pdbqt	-5.778	-5.764	-5.76	-5.765	-5.743	atrazine	-5.762
aligned_AF-H2LNE3-F1-model.pdbqt	-9.795	-9.797	-9.791	-9.799	-9.796	flumethasone	-9.7956
aligned_AF-A0A4W4EJI7-F1-model.pdbqt	-8.854	-8.84	-8.864	-8.841	-8.837	cortisol	-8.8472
aligned_AF-A0A3Q3GKE0-F1-model.pdbqt	-9.062	-9.046	-9.011	-9.051	-9.015	predisolone	-9.037
aligned_AF-A0A673HK26-F1-model.pdbqt	-5.821	-5.862	-5.849	-5.828	-5.82	atrazine	-5.836
aligned_AF-A0A6J2R1I5-F1-model.pdbqt	-7.153	-7.158	-7.189	-7.147	-7.149	dexamethasone	-7.1592
aligned_AF-A0A4W4EKU6-F1-model.pdbqt	5.462	5.793	5.62	5.955	5.681	mapracorat	5.7022
aligned_AF-A0A673YVX8-F1-model.pdbqt	-6.23	-6.186	-6.182	-6.197	-6.198	prednicarbate	-6.1986
aligned_AF-A0A6Q2ZAV1-F1-model.pdbqt	-5.721	-5.73	-5.737	-5.741	-5.743	atrazine	-5.7344
aligned_AF-A0A3B3V5Z8-F1-model.pdbqt	-6.356	-6.383	-6.361	-6.325	-6.325	prednicarbate	-6.35
aligned_AF-A0A3B3I6N4-F1-model.pdbqt	-10.272	-10.252	-10.268	-10.25	-10.255	halcinonide	-10.2594
aligned_AF-A0A3P8TK42-F1-model.pdbqt	-8.717	-8.691	-8.686	-8.654	-8.677	clobestasol	-8.685
aligned_AF-A0A3P8WG92-F1-model.pdbqt	-6.2	-6.232	-6.238	-6.185	-6.261	mapracorat	-6.2232
aligned_AF-S6BTT8-F1-model.pdbqt	-7.857	-7.861	-7.858	-7.94	-7.901	mometasone	-7.8834
aligned_AF-A0A3B1IJY8-F1-model.pdbqt	-7.679	-7.657	-7.681	-7.683	-7.671	clofenotane	-7.6742
aligned_AF-A0A3Q2QAZ0-F1-model.pdbqt	-4.382	-4.377	-4.376	-4.364	-4.354	glyphosate	-4.3706
aligned_AF-A0A4W4EIA3-F1-model.pdbqt	-0.824	-1.298	-2.445	-1.203	-0.925	triclocarban	-1.339
aligned_AF-A0A3B4GAN3-F1-model.pdbqt	-4.465	-4.487	-4.484	-4.457	-4.472	triclocarban	-4.473
aligned_AF-A0A671UAK8-F1-model.pdbqt	-10.016	-9.952	-9.998	-10.032	-9.996	clobestasol	-9.9988
aligned_AF-A0A4W5NMQ8-F1-model.pdbqt	-5.392	-5.396	-5.389	-5.385	-5.389	sevoflurane	-5.3902
aligned_AF-A0A4W5QCC6-F1-model.pdbqt	-9.988	-9.99	-9.989	-9.989	-9.996	flumethasone	-9.9904
aligned_AF-A0A673HJE6-F1-model.pdbqt	-7.375	-7.383	-7.353	-7.357	-7.371	beclomethasone	-7.3678
aligned_AF-A0A669EL53-F1-model.pdbqt	-10.754	-10.757	-10.735	-10.761	-10.755	halcinonide	-10.7524
aligned_AF-A0A3P8Z8R7-F1-model.pdbqt	-7.401	-7.127	-7.147	-7.13	-7.148	osilodrostat	-7.1906
aligned_AF-A0A673YXQ2-F1-model.pdbqt	-7.583	-7.578	-7.58	-7.575	-7.564	beclomethasone	-7.576
aligned_AF-A0A3Q2QAZ0-F1-model.pdbqt	-7.528	-7.521	-7.528	-7.532	-7.528	mapracorat	-7.5274
aligned_AF-A0A672FS10-F1-model.pdbqt	-9.274	-9.319	-9.309	-9.307	-9.245	dexamethasone	-9.2908
aligned_AF-A0A3Q1I1F5-F1-model.pdbqt	-6.41	-6.374	-6.394	-6.398	-6.381	prednicarbate	-6.3914
aligned_AF-A0A3B4VFZ1-F1-model.pdbqt	-4.268	-4.213	-4.235	-4.246	-4.246	glyphosate	-4.2416
aligned_AF-A0A3P8PIE4-F1-model.pdbqt	-9.686	-9.69	-9.681	-9.716	-9.693	triamcinolone	-9.6932
aligned_AF-A0A3B3D5D8-F1-model.pdbqt	-9.782	-9.789	-9.799	-9.769	-9.794	flumethasone	-9.7866
aligned_AF-A0A4W5QCC6-F1-model.pdbqt	-9.402	-9.419	-9.415	-9.405	-9.412	triamcinolone	-9.4106
aligned_AF-A0A673WJ72-F1-model.pdbqt	-9.08	-9.095	-9.112	-9.108	-9.101	beclomethasone	-9.0992
aligned_AF-A0A673YWZ9-F1-model.pdbqt	-7.416	-7.389	-7.378	-7.365	-7.373	triclocarban	-7.3842
aligned_AF-A0A6J2R1I5-F1-model.pdbqt	-7.019	-7.036	-7.017	-7.019	-7.019	halcinonide	-7.022
aligned_AF-A0A3Q2D1Z0-F1-model.pdbqt	-8.271	-8.246	-8.264	-8.284	-8.268	flumethasone	-8.2666
aligned_AF-A0A3Q0RUT9-F1-model.pdbqt	-9.934	-9.897	-9.901	-9.893	-9.899	dexamethasone	-9.9048
aligned_AF-A0A665UJH8-F1-model.pdbqt	-6.475	-6.506	-6.479	-6.464	-6.526	prednicarbate	-6.49
aligned_AF-A0A3Q1I1F5-F1-model.pdbqt	-11.148	-11.108	-11.106	-11.122	-11.132	halcinonide	-11.1232
aligned_AF-A0A3Q2Q9J2-F1-model.pdbqt	-9.179	-9.144	-9.154	-9.159	-9.166	cortisol	-9.1604
aligned_AF-A0A3B1IJY8-F1-model.pdbqt	-6.006	-6.005	-5.999	-5.994	-5.995	atrazine	-5.9998
aligned_AF-A0A3Q3GKE0-F1-model.pdbqt	-7.965	-7.984	-7.939	-7.917	-7.927	mapracorat	-7.9464
aligned_AF-A0A1A8PQN6-F1-model.pdbqt	-7.373	-7.368	-7.392	-7.365	-7.368	osilodrostat	-7.3732
aligned_AF-A0A4W6ETL1-F1-model.pdbqt	-7.914	-7.92	-7.917	-7.906	-7.909	cortisol	-7.9132
aligned_AF-A0A3P8PIE4-F1-model.pdbqt	-5.439	-5.292	-5.439	-5.447	-5.279	sevoflurane	-5.3792
aligned_AF-A0A4W5QRM5-F1-model.pdbqt	-9.278	-9.293	-9.252	-9.276	-9.269	triamcinolone	-9.2736
aligned_AF-A0A4W5NMQ8-F1-model.pdbqt	-9.731	-9.717	-9.686	-9.723	-9.723	dexamethasone	-9.716
aligned_AF-A0A673YVX8-F1-model.pdbqt	-9.549	-9.564	-9.574	-9.577	-9.499	dexamethasone	-9.5526
aligned_AF-A0A3B3V5P6-F1-model.pdbqt	-9.204	-9.161	-9.137	-9.196	-9.156	clobestasol	-9.1708
aligned_AF-A0A6J2X0E2-F1-model.pdbqt	-4.665	-4.638	-4.634	-4.67	-4.665	glyphosate	-4.6544
aligned_AF-A0A673WSI9-F1-model.pdbqt	-7.248	-7.248	-7.254	-7.236	-7.261	triclocarban	-7.2494
aligned_AF-A0A6Q2ZAV1-F1-model.pdbqt	-7.23	-7.225	-7.206	-7.21	-7.198	osilodrostat	-7.2138
aligned_AF-A0A672FSV0-F1-model.pdbqt	-5.414	-5.414	-5.424	-5.419	-5.423	sevoflurane	-5.4188
aligned_AF-A0A3B4VFZ1-F1-model.pdbqt	-7.38	-7.389	-7.397	-7.379	-7.36	flumethasone	-7.381
aligned_AF-A0A671UB32-F1-model.pdbqt	-8.937	-8.938	-8.928	-8.913	-8.935	beclomethasone	-8.9302
aligned_AF-A0A673WJ96-F1-model.pdbqt	-9.307	-9.321	-9.317	-9.319	-9.295	triamcinolone	-9.3118
aligned_AF-A0A1A8HIZ9-F1-model.pdbqt	-8.91	-8.894	-8.958	-8.941	-8.944	cortisol	-8.9294
aligned_AF-A0A672JWH1-F1-model.pdbqt	-5.78	-5.757	-5.753	-5.764	-5.761	atrazine	-5.763
aligned_AF-A0A672R5A8-F1-model.pdbqt	-5.394	-5.403	-5.4	-5.396	-5.403	sevoflurane	-5.3992
aligned_AF-A0A4W5NLP4-F1-model.pdbqt	-5.465	-5.474	-5.477	-5.476	-5.47	atrazine	-5.4724
aligned_AF-A0A4W4EJI7-F1-model.pdbqt	-7.14	-7.214	-7.122	-7.167	-7.134	clofenotane	-7.1554
aligned_AF-A0A673WJ96-F1-model.pdbqt	-5.225	-5.232	-5.232	-5.224	-5.211	sevoflurane	-5.2248
aligned_AF-A0A4W4G4Z0-F1-model.pdbqt	-7.484	-7.489	-7.493	-7.498	-7.493	beclomethasone	-7.4914
aligned_AF-A0A3Q1I1F5-F1-model.pdbqt	-7.239	-7.239	-7.277	-7.218	-7.235	beclomethasone	-7.2416
aligned_AF-A0A673HJE6-F1-model.pdbqt	-9.096	-9.089	-9.074	-9.072	-9.084	dexamethasone	-9.083
aligned_AF-A0A1A8S240-F1-model.pdbqt	-4.401	-4.187	-4.352	-4.391	-4.41	dexamethasone	-4.3482
aligned_AF-A0A3B4D9J0-F1-model.pdbqt	-7.27	-7.279	-7.28	-7.28	-7.259	clofenotane	-7.2736
aligned_AF-A0A3Q0RWX7-F1-model.pdbqt	-5.561	-5.539	-5.588	-5.572	-5.583	triclocarban	-5.5686
aligned_AF-A0A673YVX8-F1-model.pdbqt	-9.751	-9.785	-9.77	-9.79	-9.726	clobestasol	-9.7644
aligned_AF-A0A7N9ALU0-F1-model.pdbqt	-6.05	-6.094	-6.043	-6.098	-6.052	atrazine	-6.0674
aligned_AF-S6BTT8-F1-model.pdbqt	-9.344	-9.425	-9.431	-9.384	-9.439	dexamethasone	-9.4046
aligned_AF-A0A1A8AMF4-F1-model.pdbqt	-8.602	-8.607	-8.603	-8.614	-8.602	cortisol	-8.6056
aligned_AF-A0A6P7NRG2-F1-model.pdbqt	-5.456	-5.462	-5.465	-5.463	-5.446	atrazine	-5.4584
aligned_AF-A0A671UE66-F1-model.pdbqt	-8.57	-8.589	-8.608	-8.605	-8.593	halcinonide	-8.593
aligned_AF-A0A1A8HYB3-F1-model.pdbqt	-9.798	-9.795	-9.758	-9.784	-9.767	flumethasone	-9.7804
aligned_AF-A0A671UE66-F1-model.pdbqt	-8.63	-8.595	-8.587	-8.607	-8.637	dexamethasone	-8.6112
aligned_AF-A0A4W4G5L7-F1-model.pdbqt	-9.299	-9.195	-9.299	-9.307	-9.285	dexamethasone	-9.277
aligned_AF-A0A1A8MV28-F1-model.pdbqt	-3.777	-3.714	-3.723	-3.776	-3.758	prednicarbate	-3.7496
aligned_AF-A0A671UE66-F1-model.pdbqt	-8.743	-8.741	-8.729	-8.741	-8.732	flumethasone	-8.7372
aligned_AF-A0A673HK26-F1-model.pdbqt	-8.392	-8.362	-8.365	-8.32	-8.341	mapracorat	-8.356
aligned_AF-A0A672JWH1-F1-model.pdbqt	-8.605	-8.591	-8.598	-8.605	-8.61	predisolone	-8.6018
aligned_AF-P49843-F1-model.pdbqt	-8.969	-9.017	-8.993	-9.008	-9.005	triamcinolone	-8.9984
aligned_AF-G3QBY4-F1-model.pdbqt	-6.151	-6.079	-6.067	-6.156	-6.087	prednicarbate	-6.108
aligned_AF-B7ZEQ7-F1-model.pdbqt	-9.312	-9.299	-9.296	-9.295	-9.292	flumethasone	-9.2988
aligned_AF-A0A673YVN4-F1-model.pdbqt	-7.347	-7.363	-7.368	-7.358	-7.344	osilodrostat	-7.356
aligned_AF-A0A673ARW5-F1-model.pdbqt	-7.939	-7.93	-7.925	-7.937	-7.954	cortisol	-7.937
aligned_AF-A0A4W5QCC6-F1-model.pdbqt	-7.324	-7.353	-7.328	-7.344	-7.34	osilodrostat	-7.3378
aligned_AF-G3QBY4-F1-model.pdbqt	-7.923	-7.907	-7.891	-7.897	-7.923	triclocarban	-7.9082
aligned_AF-A0A6P3W1N7-F1-model.pdbqt	-5.1	-5.108	-5.044	-5.109	-5.074	prednicarbate	-5.087
aligned_AF-A0A673WJ72-F1-model.pdbqt	-4.618	-4.627	-4.603	-4.636	-4.607	glyphosate	-4.6182
aligned_AF-A0A669EL53-F1-model.pdbqt	-8.999	-8.995	-9.017	-8.995	-9.008	predisolone	-9.0028
aligned_AF-A0A3B4ELT8-F1-model.pdbqt	-5.724	-5.71	-5.715	-5.726	-5.735	atrazine	-5.722
aligned_AF-A0A673YWU3-F1-model.pdbqt	-9.539	-9.538	-9.534	-9.525	-9.529	triamcinolone	-9.533
aligned_AF-A0A3B1JCZ4-F1-model.pdbqt	-8.647	-8.649	-8.669	-8.657	-8.663	cortisol	-8.657
aligned_AF-A0A3Q2Q9J2-F1-model.pdbqt	-8.504	-8.521	-8.477	-8.501	-8.483	mometasone	-8.4972
aligned_AF-A0A2U9C6P4-F1-model.pdbqt	-4.462	-4.442	-4.337	-4.442	-4.468	glyphosate	-4.4302
aligned_AF-A0A4W5NMQ8-F1-model.pdbqt	-8.398	-8.415	-8.399	-8.417	-8.393	mometasone	-8.4044
aligned_AF-A0A3P8Z8S2-F1-model.pdbqt	-9.904	-9.886	-9.901	-9.898	-9.9	flumethasone	-9.8978
aligned_AF-A0A3Q4GVH7-F1-model.pdbqt	-8.36	-8.36	-8.368	-8.41	-8.384	mometasone	-8.3764
aligned_AF-A0A6P7JIB6-F1-model.pdbqt	-7.389	-7.358	-7.374	-7.409	-7.339	beclomethasone	-7.3738
aligned_AF-A0A3Q2YGW3-F1-model.pdbqt	-7.291	-7.275	-7.282	-7.305	-7.268	osilodrostat	-7.2842
aligned_AF-A0A3B3I6N4-F1-model.pdbqt	-5.677	-5.671	-5.643	-5.692	-5.727	atrazine	-5.682
aligned_AF-A0A3Q2Q9J2-F1-model.pdbqt	-9.189	-9.198	-9.194	-9.197	-9.196	clobestasol	-9.1948
aligned_AF-A0A1A7WDX0-F1-model.pdbqt	-8.018	-8.019	-8.016	-8.017	-8.026	mometasone	-8.0192
aligned_AF-A0A672FXW4-F1-model.pdbqt	-7.619	-7.647	-7.652	-7.619	-7.61	clofenotane	-7.6294
aligned_AF-A0A673HKV4-F1-model.pdbqt	-5.754	-5.777	-5.757	-5.749	-5.764	atrazine	-5.7602
aligned_AF-A0A4W5NLP4-F1-model.pdbqt	-8.33	-8.322	-8.318	-8.32	-8.332	mometasone	-8.3244
aligned_AF-A0A673YWZ9-F1-model.pdbqt	-8.279	-8.293	-8.259	-8.29	-8.299	mometasone	-8.284
aligned_AF-Q1XHK0-F1-model.pdbqt	-7.328	-7.339	-7.359	-7.357	-7.321	clofenotane	-7.3408
aligned_AF-A0A6Q2WXQ9-F1-model.pdbqt	-7.392	-7.377	-7.381	-7.387	-7.398	osilodrostat	-7.387
aligned_AF-A0A3P8PIB4-F1-model.pdbqt	-6.5	-6.478	-6.488	-6.485	-6.48	triclocarban	-6.4862
aligned_AF-A0A1A7WDX0-F1-model.pdbqt	-4.611	-4.619	-4.577	-4.601	-4.548	glyphosate	-4.5912
aligned_AF-A0A3B4X137-F1-model.pdbqt	-7.337	-7.327	-7.334	-7.369	-7.38	mometasone	-7.3494
aligned_AF-Q1XHK0-F1-model.pdbqt	-8.122	-8.121	-8.137	-8.142	-8.133	cortisol	-8.131
aligned_AF-A0A672R5A8-F1-model.pdbqt	-5.597	-5.606	-5.614	-5.598	-5.611	atrazine	-5.6052
aligned_AF-A0A3P9B1D6-F1-model.pdbqt	-10.728	-10.67	-10.726	-10.728	-10.678	halcinonide	-10.706
aligned_AF-A0A3P8WAZ8-F1-model.pdbqt	-7.388	-7.382	-7.379	-7.4	-7.389	beclomethasone	-7.3876
aligned_AF-A0A4W4EHL7-F1-model.pdbqt	-5.16	-5.158	-5.162	-5.153	-5.152	triclocarban	-5.157
aligned_AF-A0A3P9NF67-F1-model.pdbqt	-7.031	-7.018	-7.019	-7.016	-7.009	triclocarban	-7.0186
aligned_AF-A0A673YWU3-F1-model.pdbqt	-9.677	-9.713	-9.722	-9.69	-9.743	dexamethasone	-9.709
aligned_AF-A0A3B3V5P6-F1-model.pdbqt	-5.295	-5.265	-5.195	-5.209	-5.29	prednicarbate	-5.2508
aligned_AF-A0A1A8RJS7-F1-model.pdbqt	-9.782	-9.756	-9.77	-9.75	-9.763	triamcinolone	-9.7642
aligned_AF-A0A3P8Z8S2-F1-model.pdbqt	-7.229	-7.166	-7.165	-7.217	-7.157	osilodrostat	-7.1868
aligned_AF-A0A672FXW4-F1-model.pdbqt	-4.336	-4.347	-4.353	-4.351	-4.349	glyphosate	-4.3472
aligned_AF-A0A3P8TK42-F1-model.pdbqt	-9.23	-9.203	-9.21	-9.223	-9.217	halcinonide	-9.2166
aligned_AF-A0A4W4EHR3-F1-model.pdbqt	-5.39	-5.399	-5.419	-5.384	-5.391	sevoflurane	-5.3966
aligned_AF-A0A3Q4GVH7-F1-model.pdbqt	-5.408	-5.419	-5.408	-5.412	-5.414	sevoflurane	-5.4122
aligned_AF-A0A673YWU3-F1-model.pdbqt	-10.054	-10.036	-10.04	-10.036	-10.037	flumethasone	-10.0406
aligned_AF-A0A3B4VI66-F1-model.pdbqt	-7.414	-7.416	-7.413	-7.427	-7.413	clobestasol	-7.4166
aligned_AF-A0A7N6BVF0-F1-model.pdbqt	-5.296	-5.4	-5.413	-5.207	-5.379	sevoflurane	-5.339
aligned_AF-A0A3P8Z8S2-F1-model.pdbqt	-6.22	-6.214	-6.21	-6.237	-6.255	prednicarbate	-6.2272
aligned_AF-A0A3Q2D1Z0-F1-model.pdbqt	-8.207	-8.176	-8.205	-8.208	-8.19	dexamethasone	-8.1972
aligned_AF-A0A4W4G8E5-F1-model.pdbqt	-9.928	-9.891	-9.912	-9.918	-9.851	halcinonide	-9.9
aligned_AF-A0A4W4EHR3-F1-model.pdbqt	-8.531	-8.492	-8.544	-8.575	-8.568	mapracorat	-8.542
aligned_AF-A0A672JWT2-F1-model.pdbqt	-7.735	-7.748	-7.732	-7.82	-7.761	clofenotane	-7.7592
aligned_AF-G3QBY4-F1-model.pdbqt	-7.631	-7.616	-7.652	-7.646	-7.647	mapracorat	-7.6384
aligned_AF-A0A6P3W1N7-F1-model.pdbqt	-7.248	-7.249	-7.222	-7.222	-7.27	clofenotane	-7.2422
aligned_AF-A0A087XJA9-F1-model.pdbqt	-8.274	-8.249	-8.272	-8.307	-8.288	triamcinolone	-8.278
aligned_AF-A0A7N9ALU0-F1-model.pdbqt	-7.827	-7.811	-7.817	-7.8	-7.81	triclocarban	-7.813
aligned_AF-H3DLH7-F1-model.pdbqt	-7.35	-7.401	-7.347	-7.396	-7.399	osilodrostat	-7.3786
aligned_AF-B7ZEQ7-F1-model.pdbqt	-8.968	-9.007	-8.952	-8.97	-8.961	dexamethasone	-8.9716
aligned_AF-A0A672FS80-F1-model.pdbqt	-9.084	-9.058	-9.047	-9.037	-9.061	clobestasol	-9.0574
aligned_AF-A0A4W4EKR4-F1-model.pdbqt	-7.475	-7.443	-7.439	-7.474	-7.453	clofenotane	-7.4568
aligned_AF-M3ZH21-F1-model.pdbqt	-6.692	-6.647	-6.701	-6.674	-6.702	mapracorat	-6.6832
aligned_AF-A0A7N6BPF5-F1-model.pdbqt	-5.946	-5.93	-5.974	-5.99	-6.038	prednicarbate	-5.9756
aligned_AF-A0A665UJH8-F1-model.pdbqt	-8.842	-8.856	-8.846	-8.845	-8.843	predisolone	-8.8464
aligned_AF-A0A3B4VI66-F1-model.pdbqt	-7.471	-7.466	-7.471	-7.463	-7.448	triamcinolone	-7.4638
aligned_AF-A0A673YXQ2-F1-model.pdbqt	-8.904	-8.906	-8.88	-8.858	-8.873	clobestasol	-8.8842
aligned_AF-A0A671UB32-F1-model.pdbqt	-7.042	-7.089	-7.065	-6.99	-7.026	mapracorat	-7.0424
aligned_AF-A0A6Q2WV38-F1-model.pdbqt	-4.602	-4.279	-4.268	-4.273	-4.286	glyphosate	-4.3416
aligned_AF-A0A3Q3GKE0-F1-model.pdbqt	-8.621	-8.635	-8.624	-8.62	-8.631	beclomethasone	-8.6262
aligned_AF-A0A4W4EHL7-F1-model.pdbqt	-5.389	-5.405	-5.394	-5.41	-5.406	sevoflurane	-5.4008
aligned_AF-A0A4W4EKM6-F1-model.pdbqt	-5.859	-5.848	-5.86	-5.872	-5.879	triclocarban	-5.8636
aligned_AF-A0A671UB32-F1-model.pdbqt	-8.336	-8.329	-8.339	-8.329	-8.353	mometasone	-8.3372
aligned_AF-A0A4W4G4Z0-F1-model.pdbqt	-9.016	-8.99	-9.014	-8.916	-9	triamcinolone	-8.9872
aligned_AF-A0A4W4EHL9-F1-model.pdbqt	-8.923	-8.931	-8.901	-8.946	-8.966	clobestasol	-8.9334
aligned_AF-A0A673AST7-F1-model.pdbqt	-7.42	-7.438	-7.412	-7.445	-7.417	clofenotane	-7.4264
aligned_AF-A0A3P8TK42-F1-model.pdbqt	-9.856	-9.866	-9.866	-9.848	-9.865	dexamethasone	-9.8602
aligned_AF-A0A673WVG5-F1-model.pdbqt	-6.848	-6.847	-6.767	-6.861	-6.896	prednicarbate	-6.8438
aligned_AF-A0A6J2R396-F1-model.pdbqt	-8.865	-8.911	-8.913	-8.926	-8.913	cortisol	-8.9056
aligned_AF-A0A4W5NKC4-F1-model.pdbqt	-9.701	-9.685	-9.673	-9.65	-9.682	halcinonide	-9.6782
aligned_AF-A0A673YY11-F1-model.pdbqt	-5.762	-5.75	-5.64	-5.708	-5.752	atrazine	-5.7224
aligned_AF-A0A671UE66-F1-model.pdbqt	-5.476	-5.485	-5.479	-5.481	-5.477	sevoflurane	-5.4796
aligned_AF-A0A7N6B9C8-F1-model.pdbqt	-3.688	-3.671	-3.65	-3.655	-3.644	halcinonide	-3.6616
aligned_AF-A0A1A8DR95-F1-model.pdbqt	-8.256	-8.251	-8.234	-8.229	-8.251	halcinonide	-8.2442
aligned_AF-A0A672R6C0-F1-model.pdbqt	-7.504	-7.505	-7.514	-7.507	-7.513	osilodrostat	-7.5086
aligned_AF-A0A6J2R1I5-F1-model.pdbqt	-6.633	-6.868	-6.659	-6.767	-6.697	prednicarbate	-6.7248
aligned_AF-A0A3B4GAN3-F1-model.pdbqt	-7.725	-7.704	-7.731	-7.733	-7.701	flumethasone	-7.7188
aligned_AF-A0A667XXJ8-F1-model.pdbqt	-6.326	-6.351	-6.404	-6.28	-6.324	prednicarbate	-6.337
aligned_AF-A0A6J2X0E2-F1-model.pdbqt	-7.672	-7.647	-7.648	-7.65	-7.655	clobestasol	-7.6544
aligned_AF-A0A6P3W1N7-F1-model.pdbqt	-8.568	-8.581	-8.574	-8.565	-8.57	cortisol	-8.5716
aligned_AF-A0A4W5QCC6-F1-model.pdbqt	-7.631	-7.633	-7.628	-7.631	-7.619	triclocarban	-7.6284
aligned_AF-A0A4W4G8X0-F1-model.pdbqt	-4.663	-4.627	-4.688	-4.663	-4.678	glyphosate	-4.6638
aligned_AF-A0A4W5QRM5-F1-model.pdbqt	-4.602	-4.608	-4.579	-4.623	-4.623	glyphosate	-4.607
aligned_AF-A0A3Q3GKE0-F1-model.pdbqt	-9.921	-9.93	-9.9	-9.913	-9.926	flumethasone	-9.918
aligned_AF-A0A4W5QCC6-F1-model.pdbqt	-8.324	-8.333	-8.338	-8.307	-8.319	mapracorat	-8.3242
aligned_AF-A0A3B3V5P6-F1-model.pdbqt	-4.59	-4.613	-4.589	-4.592	-4.596	glyphosate	-4.596
aligned_AF-A0A3Q2QAZ0-F1-model.pdbqt	-9.702	-9.783	-9.713	-9.71	-9.759	flumethasone	-9.7334
aligned_AF-A0A672FSV0-F1-model.pdbqt	-9.499	-9.485	-9.496	-9.513	-9.512	triamcinolone	-9.501
aligned_AF-A0A7N6BVF0-F1-model.pdbqt	-10.303	-10.3	-10.321	-10.299	-10.3	flumethasone	-10.3046
aligned_AF-A0A4W4G8E5-F1-model.pdbqt	-8.93	-8.934	-8.925	-8.937	-8.942	clobestasol	-8.9336
aligned_AF-A0A3P8WAZ8-F1-model.pdbqt	-7.411	-7.39	-7.43	-7.415	-7.455	mapracorat	-7.4202
aligned_AF-A0A6P3W1N7-F1-model.pdbqt	-5.397	-5.403	-5.4	-5.402	-5.406	sevoflurane	-5.4016
aligned_AF-A0A673WVG5-F1-model.pdbqt	-8.917	-8.949	-8.895	-8.892	-8.918	beclomethasone	-8.9142
aligned_AF-A0A3P8Z8R7-F1-model.pdbqt	-5.311	-5.313	-5.324	-5.34	-5.328	sevoflurane	-5.3232
aligned_AF-A0A4W4EHL7-F1-model.pdbqt	-8.416	-8.401	-8.42	-8.418	-8.424	predisolone	-8.4158
aligned_AF-A0A4W4G8E5-F1-model.pdbqt	-7.389	-7.396	-7.396	-7.383	-7.4	osilodrostat	-7.3928
aligned_AF-A0A1A8M2D1-F1-model.pdbqt	-7.248	-7.268	-7.279	-7.254	-7.277	beclomethasone	-7.2652
aligned_AF-A0A3P8WG92-F1-model.pdbqt	-8.18	-8.233	-8.208	-8.219	-8.176	predisolone	-8.2032
aligned_AF-Q6RKQ3-F1-model.pdbqt	-5.971	-5.964	-5.943	-5.998	-6.019	atrazine	-5.979
aligned_AF-A0A673YY11-F1-model.pdbqt	-7.547	-7.539	-7.534	-7.56	-7.558	triclocarban	-7.5476
aligned_AF-A0A7N9ALU0-F1-model.pdbqt	-9.435	-9.438	-9.436	-9.435	-9.437	triamcinolone	-9.4362
aligned_AF-A0A3B1JCZ4-F1-model.pdbqt	-9.691	-9.698	-9.695	-9.702	-9.701	flumethasone	-9.6974
aligned_AF-A0A1A8C987-F1-model.pdbqt	-7.819	-7.818	-7.812	-7.814	-7.818	osilodrostat	-7.8162
aligned_AF-A0A3B4D9B2-F1-model.pdbqt	-8.484	-8.484	-8.478	-8.482	-8.47	cortisol	-8.4796
aligned_AF-A0A4W6ETL1-F1-model.pdbqt	-8.84	-8.809	-8.834	-8.8	-8.835	flumethasone	-8.8236
aligned_AF-A0A4W4G8E5-F1-model.pdbqt	-5.782	-5.777	-5.785	-5.787	-5.794	atrazine	-5.785
aligned_AF-A0A672JWT2-F1-model.pdbqt	-8.839	-8.84	-8.852	-8.829	-8.831	predisolone	-8.8382
aligned_AF-A0A4W5QCC6-F1-model.pdbqt	-5.378	-5.235	-5.388	-5.388	-5.235	sevoflurane	-5.3248
aligned_AF-A0A3Q1JK88-F1-model.pdbqt	-9.132	-9.171	-9.144	-9.163	-9.178	triamcinolone	-9.1576
aligned_AF-A0A6Q2WV38-F1-model.pdbqt	-7.762	-7.737	-7.735	-7.757	-7.756	clofenotane	-7.7494
aligned_AF-A0A673AST7-F1-model.pdbqt	-6.272	-6.273	-6.278	-6.268	-6.288	beclomethasone	-6.2758
aligned_AF-A0A3B1JCZ4-F1-model.pdbqt	-9.075	-9.072	-9.091	-9.088	-9.09	triamcinolone	-9.0832
aligned_AF-A0A7N6BVF0-F1-model.pdbqt	-10.419	-10.425	-10.434	-10.432	-10.429	cortisol	-10.4278
aligned_AF-A0A672R5A8-F1-model.pdbqt	-5.119	-5.063	-5.012	-5.068	-5.013	prednicarbate	-5.055
aligned_AF-Q6RKQ3-F1-model.pdbqt	-7.259	-7.406	-7.282	-7.3	-7.27	prednicarbate	-7.3034
aligned_AF-A0A4W4EIA3-F1-model.pdbqt	20.007	20.045	19.998	19.997	20.245	beclomethasone	20.0584
aligned_AF-A0A1A8C987-F1-model.pdbqt	-9.295	-9.296	-9.313	-9.307	-9.305	flumethasone	-9.3032
aligned_AF-A0A2U9C6P4-F1-model.pdbqt	-7.974	-7.972	-7.952	-7.976	-7.978	clofenotane	-7.9704
aligned_AF-A0A3Q0RUT9-F1-model.pdbqt	-7.146	-7.164	-7.163	-7.225	-7.177	osilodrostat	-7.175
aligned_AF-A0A3Q1JK88-F1-model.pdbqt	-8.735	-8.722	-8.74	-8.727	-8.725	predisolone	-8.7298
aligned_AF-A0A7N6B9C8-F1-model.pdbqt	-6.243	-6.17	-6.212	-6.192	-6.263	atrazine	-6.216
aligned_AF-A0A3P9B1R5-F1-model.pdbqt	-5.852	-5.827	-5.837	-5.838	-5.868	atrazine	-5.8444
aligned_AF-A0A3Q2E6R9-F1-model.pdbqt	-4.402	-4.409	-4.408	-4.404	-4.41	glyphosate	-4.4066
aligned_AF-A0A3B4D9J0-F1-model.pdbqt	-7.523	-7.531	-7.538	-7.529	-7.536	osilodrostat	-7.5314
aligned_AF-A0A1A8HYB3-F1-model.pdbqt	-8.76	-8.784	-8.736	-8.759	-8.783	predisolone	-8.7644
aligned_AF-P49843-F1-model.pdbqt	-5.447	-5.572	-5.569	-5.603	-5.524	atrazine	-5.543
aligned_AF-A0A4W5NKD0-F1-model.pdbqt	-10.696	-10.708	-10.694	-10.701	-10.723	halcinonide	-10.7044
aligned_AF-A0A3Q2QAZ0-F1-model.pdbqt	-8.808	-8.806	-8.809	-8.81	-8.806	cortisol	-8.8078
aligned_AF-A0A6Q2WV38-F1-model.pdbqt	-11.128	-11.167	-11.158	-11.138	-11.129	dexamethasone	-11.144
aligned_AF-A0A3Q3AB14-F1-model.pdbqt	-6.166	-6.163	-6.18	-6.167	-6.154	triclocarban	-6.166
aligned_AF-A0A4W6E3U7-F1-model.pdbqt	-7.248	-7.236	-7.23	-7.236	-7.244	beclomethasone	-7.2388
aligned_AF-A0A3Q1I1F5-F1-model.pdbqt	-8.579	-8.566	-8.585	-8.634	-8.586	mometasone	-8.59
aligned_AF-A0A3P9B1D6-F1-model.pdbqt	-9.273	-9.281	-9.263	-9.286	-9.278	triamcinolone	-9.2762
aligned_AF-A0A3B3BG10-F1-model.pdbqt	-8.853	-8.853	-8.871	-8.854	-8.861	cortisol	-8.8584
aligned_AF-A0A672FS10-F1-model.pdbqt	-8.58	-8.555	-8.587	-8.573	-8.581	cortisol	-8.5752
aligned_AF-A0A673YVY7-F1-model.pdbqt	-9.68	-9.676	-9.689	-9.683	-9.671	triamcinolone	-9.6798
aligned_AF-A0A672JWH1-F1-model.pdbqt	-9.348	-9.348	-9.348	-9.351	-9.342	dexamethasone	-9.3474
aligned_AF-A0A4W5NMQ8-F1-model.pdbqt	-7.163	-7.163	-7.269	-7.17	-7.167	osilodrostat	-7.1864
aligned_AF-A0A673YXQ2-F1-model.pdbqt	-10.783	-10.793	-10.793	-10.787	-10.787	halcinonide	-10.7886
aligned_AF-G3QBY4-F1-model.pdbqt	-9.201	-9.208	-9.208	-9.2	-9.202	clobestasol	-9.2038
aligned_AF-A0A4W4EJI7-F1-model.pdbqt	-5.773	-5.797	-5.768	-5.783	-5.783	atrazine	-5.7808
aligned_AF-A0A3B3D5D8-F1-model.pdbqt	-8.839	-8.86	-8.85	-8.834	-8.865	beclomethasone	-8.8496
aligned_AF-O73673-F1-model.pdbqt	-10.592	-10.597	-10.594	-10.603	-10.602	dexamethasone	-10.5976
aligned_AF-A0A673YWL1-F1-model.pdbqt	-7.355	-7.366	-7.362	-7.358	-7.349	clofenotane	-7.358
aligned_AF-A0A672GEA5-F1-model.pdbqt	-8.999	-9.005	-8.992	-8.995	-8.996	triamcinolone	-8.9974
aligned_AF-A0A673YXQ2-F1-model.pdbqt	-9.201	-9.15	-9.163	-9.206	-9.187	predisolone	-9.1814
aligned_AF-A0A3Q3GKE0-F1-model.pdbqt	-9.382	-9.377	-9.374	-9.375	-9.377	triamcinolone	-9.377
aligned_AF-A0A665UJ19-F1-model.pdbqt	-7.931	-7.93	-7.957	-7.954	-7.929	predisolone	-7.9402
aligned_AF-Q6RKQ3-F1-model.pdbqt	-9.34	-9.306	-9.334	-9.312	-9.319	halcinonide	-9.3222
aligned_AF-A0A665UJH8-F1-model.pdbqt	-5.441	-5.433	-5.425	-5.43	-5.428	sevoflurane	-5.4314
aligned_AF-A0A3B3D5D8-F1-model.pdbqt	-6.185	-6.186	-6.198	-6.198	-6.14	prednicarbate	-6.1814
aligned_AF-A0A3B3D5D8-F1-model.pdbqt	-7.791	-7.762	-7.774	-7.71	-7.744	mapracorat	-7.7562
aligned_AF-A0A3P8PI19-F1-model.pdbqt	-9.787	-9.777	-9.754	-9.821	-9.813	flumethasone	-9.7904
aligned_AF-M3ZH21-F1-model.pdbqt	-8.467	-8.451	-8.463	-8.466	-8.464	triamcinolone	-8.4622
aligned_AF-A0A1A8C987-F1-model.pdbqt	-5.302	-5.309	-5.324	-5.301	-5.302	sevoflurane	-5.3076
aligned_AF-A0A3B3I6N4-F1-model.pdbqt	-6.969	-6.957	-6.961	-6.977	-6.977	mapracorat	-6.9682
aligned_AF-H3DLH7-F1-model.pdbqt	-9.081	-9.062	-9.076	-9.083	-9.077	dexamethasone	-9.0758
aligned_AF-A0A6J2R1I5-F1-model.pdbqt	-7.298	-7.265	-7.339	-7.301	-7.307	flumethasone	-7.302
aligned_AF-A0A3B4ELT8-F1-model.pdbqt	-5.465	-5.471	-5.48	-5.48	-5.47	sevoflurane	-5.4732
aligned_AF-A0A4W5NKC4-F1-model.pdbqt	-9.873	-9.869	-9.874	-9.85	-9.849	dexamethasone	-9.863
aligned_AF-A0A6J2WZS9-F1-model.pdbqt	-7.301	-7.302	-7.308	-7.291	-7.301	osilodrostat	-7.3006
aligned_AF-A0A672JWH1-F1-model.pdbqt	-4.345	-4.34	-4.342	-4.341	-4.569	glyphosate	-4.3874
aligned_AF-A0A4W4EHL9-F1-model.pdbqt	-9.138	-9.141	-9.149	-9.133	-9.126	triamcinolone	-9.1374
aligned_AF-A0A3Q2ZGR2-F1-model.pdbqt	-10.926	-10.891	-10.861	-10.891	-10.926	halcinonide	-10.899
aligned_AF-A0A3B1IJY8-F1-model.pdbqt	-5.379	-5.479	-5.438	-5.464	-5.394	prednicarbate	-5.4308
aligned_AF-A0A1A8M2D1-F1-model.pdbqt	-5.135	-5.093	-5.174	-5.144	-5.154	prednicarbate	-5.14
aligned_AF-A0A3P8W7X6-F1-model.pdbqt	-6.863	-6.84	-6.845	-6.838	-6.837	clofenotane	-6.8446
aligned_AF-A0A672FRL6-F1-model.pdbqt	-6.452	-6.476	-6.453	-6.452	-6.44	prednicarbate	-6.4546
aligned_AF-A0A3P8PIB4-F1-model.pdbqt	-9.42	-9.419	-9.448	-9.471	-9.459	triamcinolone	-9.4434
aligned_AF-A0A673YWI4-F1-model.pdbqt	-5.567	-5.574	-5.567	-5.563	-5.567	atrazine	-5.5676
aligned_AF-A0A6Q2WV38-F1-model.pdbqt	-11.754	-11.765	-11.781	-11.785	-11.773	halcinonide	-11.7716
aligned_AF-A0A1A8M2D1-F1-model.pdbqt	-7.869	-7.862	-7.871	-7.865	-7.858	clobestasol	-7.865
aligned_AF-A0A672JW62-F1-model.pdbqt	-9.416	-9.426	-9.433	-9.423	-9.425	flumethasone	-9.4246
aligned_AF-A0A672GEA5-F1-model.pdbqt	-7.273	-7.275	-7.261	-7.265	-7.272	osilodrostat	-7.2692
aligned_AF-A0A673AST7-F1-model.pdbqt	-8.732	-8.726	-8.83	-8.714	-8.723	dexamethasone	-8.745
aligned_AF-A0A3B4D9B2-F1-model.pdbqt	-9.424	-9.417	-9.421	-9.436	-9.417	flumethasone	-9.423
aligned_AF-A0A4W4EJI7-F1-model.pdbqt	-7.74	-7.686	-7.719	-7.643	-7.728	mapracorat	-7.7032
aligned_AF-A0A4W4EJL9-F1-model.pdbqt	-0.934	0.018	-0.001	0.024	0.015	clofenotane	-0.1756
aligned_AF-A0A4W4G5L7-F1-model.pdbqt	-9.596	-9.565	-9.569	-9.594	-9.596	flumethasone	-9.584
aligned_AF-A0A1A8HYB3-F1-model.pdbqt	-4.29	-4.241	-4.301	-4.292	-4.294	prednicarbate	-4.2836
aligned_AF-A0A2D0SEE8-F1-model.pdbqt	-5.538	-5.528	-5.526	-5.489	-5.507	triclocarban	-5.5176
aligned_AF-A0A669EL53-F1-model.pdbqt	-7.585	-7.577	-7.598	-7.571	-7.606	clofenotane	-7.5874
aligned_AF-A0A3Q3SWH1-F1-model.pdbqt	-10.611	-10.607	-10.599	-10.57	-10.619	halcinonide	-10.6012
aligned_AF-A0A1A8S240-F1-model.pdbqt	-4.103	-4.1	-4.091	-4.104	-4.088	mometasone	-4.0972
aligned_AF-A0A6P7JIB6-F1-model.pdbqt	-8.968	-8.966	-8.98	-8.946	-8.973	predisolone	-8.9666
aligned_AF-A0A3P8Z8R7-F1-model.pdbqt	-8.829	-8.819	-8.802	-8.824	-8.823	predisolone	-8.8194
aligned_AF-A0A4W4G5L7-F1-model.pdbqt	-8.976	-8.969	-8.968	-8.972	-8.987	triamcinolone	-8.9744
aligned_AF-A0A1A7XG54-F1-model.pdbqt	-5.261	-5.254	-5.263	-5.255	-5.266	triclocarban	-5.2598
aligned_AF-A0A1A8DR95-F1-model.pdbqt	-5.456	-5.429	-5.454	-5.441	-5.437	sevoflurane	-5.4434
aligned_AF-A0A673ARW5-F1-model.pdbqt	-7.341	-7.271	-7.271	-7.294	-7.27	clobestasol	-7.2894
aligned_AF-A0A3Q0S1C3-F1-model.pdbqt	-4.808	-4.725	-4.776	-4.783	-4.771	glyphosate	-4.7726
aligned_AF-Q1XHK0-F1-model.pdbqt	-5.65	-5.674	-5.673	-5.66	-5.652	atrazine	-5.6618
aligned_AF-A0A672FS10-F1-model.pdbqt	-9.482	-9.478	-9.499	-9.444	-9.495	flumethasone	-9.4796
aligned_AF-A0A672JW62-F1-model.pdbqt	-8.584	-8.578	-8.585	-8.604	-8.604	predisolone	-8.591
aligned_AF-A0A673WJ96-F1-model.pdbqt	-7.16	-7.197	-7.192	-7.157	-7.202	osilodrostat	-7.1816
aligned_AF-M4AXU0-F1-model.pdbqt	-10.452	-10.447	-10.436	-10.448	-10.406	triamcinolone	-10.4378
aligned_AF-H2LNE3-F1-model.pdbqt	-7.704	-7.707	-7.708	-7.675	-7.709	osilodrostat	-7.7006
aligned_AF-A0A3B3D5D8-F1-model.pdbqt	-4.596	-4.597	-4.571	-4.592	-4.579	glyphosate	-4.587
aligned_AF-A0A3B4ELT8-F1-model.pdbqt	-5.26	-5.256	-5.254	-5.249	-5.249	triclocarban	-5.2536
aligned_AF-A0A6Q2WXQ9-F1-model.pdbqt	-9.078	-9.084	-9.096	-9.1	-9.095	predisolone	-9.0906
aligned_AF-A0A4W6ETL1-F1-model.pdbqt	-7.492	-7.479	-7.469	-7.476	-7.474	clofenotane	-7.478
aligned_AF-A0A673AST7-F1-model.pdbqt	-8.965	-8.977	-8.973	-8.988	-8.955	flumethasone	-8.9716
aligned_AF-A0A673YXZ5-F1-model.pdbqt	-7.272	-7.274	-7.278	-7.103	-7.269	osilodrostat	-7.2392
aligned_AF-A0A3P8TK42-F1-model.pdbqt	-5.481	-5.459	-5.451	-5.433	-5.452	sevoflurane	-5.4552
aligned_AF-A0A4W4G4Z0-F1-model.pdbqt	-8.66	-8.733	-8.686	-8.685	-8.697	mapracorat	-8.6922
aligned_AF-A0A4W5QCC6-F1-model.pdbqt	-6.504	-6.48	-6.518	-6.475	-6.512	prednicarbate	-6.4978
aligned_AF-A0A1A8PQN6-F1-model.pdbqt	-8.547	-8.589	-8.576	-8.561	-8.565	predisolone	-8.5676
aligned_AF-A0A3Q3GKE0-F1-model.pdbqt	-5.406	-5.403	-5.419	-5.413	-5.403	sevoflurane	-5.4088
aligned_AF-A0A3Q1I1F5-F1-model.pdbqt	-5.906	-5.92	-5.905	-5.869	-5.905	atrazine	-5.901
aligned_AF-A0A3P8PIB4-F1-model.pdbqt	-5.851	-5.807	-5.835	-5.793	-5.825	atrazine	-5.8222
aligned_AF-H3DLH7-F1-model.pdbqt	-7.312	-7.278	-7.311	-7.315	-7.301	clofenotane	-7.3034
aligned_AF-A0A4W4G5L7-F1-model.pdbqt	-7.424	-7.407	-7.424	-7.432	-7.411	beclomethasone	-7.4196
aligned_AF-A0A4W4G4Z0-F1-model.pdbqt	-7.944	-7.943	-7.924	-7.911	-7.956	mometasone	-7.9356
aligned_AF-A0A6P7NRG2-F1-model.pdbqt	-8.892	-8.892	-8.907	-8.909	-8.921	triamcinolone	-8.9042
aligned_AF-A0A7N6BPF5-F1-model.pdbqt	-4.639	-4.658	-4.638	-4.636	-4.642	glyphosate	-4.6426
aligned_AF-A0A673HJE6-F1-model.pdbqt	-5.665	-5.668	-5.66	-5.663	-5.67	atrazine	-5.6652
aligned_AF-A0A3Q2D1Z0-F1-model.pdbqt	-5.424	-5.419	-5.413	-5.407	-5.411	sevoflurane	-5.4148
aligned_AF-A0A7N6B9C8-F1-model.pdbqt	-8.444	-8.527	-8.476	-8.447	-8.461	triamcinolone	-8.471
aligned_AF-A0A3P8PI09-F1-model.pdbqt	-9.68	-9.692	-9.662	-9.698	-9.709	dexamethasone	-9.6882
aligned_AF-A0A1A8EC44-F1-model.pdbqt	-6.017	-6.023	-6.01	-6.024	-6.024	predisolone	-6.0196
aligned_AF-H3DLH7-F1-model.pdbqt	-8.626	-8.625	-8.619	-8.624	-8.623	predisolone	-8.6234
aligned_AF-A0A672FSV0-F1-model.pdbqt	-9.112	-9.129	-9.118	-9.135	-9.168	cortisol	-9.1324
aligned_AF-A0A2D0SEE8-F1-model.pdbqt	-8.642	-8.622	-8.616	-8.649	-8.612	clobestasol	-8.6282
aligned_AF-A0A4W5NMM7-F1-model.pdbqt	-4.932	-4.93	-4.924	-4.924	-4.935	mometasone	-4.929
aligned_AF-A0A3P8W7X6-F1-model.pdbqt	-8.842	-8.839	-8.844	-8.839	-8.84	cortisol	-8.8408
aligned_AF-A0A3B3QSC9-F1-model.pdbqt	-5.455	-5.456	-5.479	-5.481	-5.417	cortisol	-5.4576
aligned_AF-A0A672R6C0-F1-model.pdbqt	-9.95	-9.93	-9.914	-9.958	-9.914	halcinonide	-9.9332
aligned_AF-A0A665UIX2-F1-model.pdbqt	-8.783	-8.785	-8.771	-8.78	-8.771	mometasone	-8.778
aligned_AF-A0A672JW62-F1-model.pdbqt	-7.614	-7.605	-7.605	-7.614	-7.608	osilodrostat	-7.6092
aligned_AF-A0A4W5NKD0-F1-model.pdbqt	-8.412	-8.381	-8.422	-8.378	-8.387	mometasone	-8.396
aligned_AF-A0A3B1IJY8-F1-model.pdbqt	-5.165	-5.174	-5.144	-5.135	-5.147	triclocarban	-5.153
aligned_AF-A0A3P8WG92-F1-model.pdbqt	-5.393	-5.363	-5.388	-5.365	-5.379	triclocarban	-5.3776
aligned_AF-A0A4W4EKM6-F1-model.pdbqt	-8.781	-8.752	-8.767	-8.769	-8.773	mapracorat	-8.7684
aligned_AF-A0A672JWT2-F1-model.pdbqt	-7.882	-7.85	-7.884	-7.857	-7.861	beclomethasone	-7.8668
aligned_AF-A0A3B5AC37-F1-model.pdbqt	-3.934	-3.946	-3.934	-3.943	-3.942	flumethasone	-3.9398
aligned_AF-A0A4W6EW28-F1-model.pdbqt	-7.487	-7.505	-7.493	-7.541	-7.521	mapracorat	-7.5094
aligned_AF-A0A4W6E3U7-F1-model.pdbqt	-8.581	-8.567	-8.558	-8.563	-8.552	cortisol	-8.5642
aligned_AF-A0A4W4EHL9-F1-model.pdbqt	-9.009	-9.002	-9.008	-9.003	-9.005	cortisol	-9.0054
aligned_AF-A0A1A8RJS7-F1-model.pdbqt	-9.643	-9.648	-9.628	-9.636	-9.651	clobestasol	-9.6412
aligned_AF-A0A4W4EKU6-F1-model.pdbqt	29.282	29.221	29.16	29.256	29.197	halcinonide	29.2232
aligned_AF-B7ZEQ7-F1-model.pdbqt	-5.556	-5.625	-5.563	-5.571	-5.568	atrazine	-5.5766
aligned_AF-A0A3P9B1D6-F1-model.pdbqt	-6.183	-6.197	-6.205	-5.805	-6.22	prednicarbate	-6.122
aligned_AF-A0A1A8DR95-F1-model.pdbqt	-4.632	-4.632	-4.62	-4.62	-4.618	glyphosate	-4.6244
aligned_AF-G3QBY5-F1-model.pdbqt	-7.559	-7.539	-7.533	-7.531	-7.532	clofenotane	-7.5388
aligned_AF-A0A673HK26-F1-model.pdbqt	-4.653	-4.604	-4.645	-4.655	-4.663	glyphosate	-4.644
aligned_AF-P49843-F1-model.pdbqt	-7.236	-7.216	-7.255	-7.236	-7.261	mapracorat	-7.2408
aligned_AF-A0A4W4G5L7-F1-model.pdbqt	-8.568	-8.543	-8.565	-8.577	-8.556	predisolone	-8.5618
aligned_AF-A0A4W5NKC4-F1-model.pdbqt	-9.786	-9.816	-9.818	-9.813	-9.788	clobestasol	-9.8042
aligned_AF-A0A3P8WG92-F1-model.pdbqt	-6.51	-6.505	-6.503	-6.518	-6.492	beclomethasone	-6.5056
aligned_AF-A0A673YWI4-F1-model.pdbqt	-6.634	-6.631	-6.655	-6.619	-6.649	prednicarbate	-6.6376
aligned_AF-A0A1A8PQN6-F1-model.pdbqt	-8.256	-8.256	-8.249	-8.26	-8.257	clobestasol	-8.2556
aligned_AF-A0A3Q2E6R9-F1-model.pdbqt	-6.824	-6.821	-6.832	-6.826	-6.824	mometasone	-6.8254
aligned_AF-A0A672FS10-F1-model.pdbqt	-5.152	-5.214	-5.128	-5.236	-5.209	prednicarbate	-5.1878
aligned_AF-A0A3P8Z8S2-F1-model.pdbqt	-5.293	-5.304	-5.28	-5.293	-5.295	sevoflurane	-5.293
aligned_AF-A0A2U9C6P4-F1-model.pdbqt	-7.581	-7.658	-7.565	-7.636	-7.613	mapracorat	-7.6106
aligned_AF-A0A3P8W7X6-F1-model.pdbqt	-5.447	-5.44	-5.448	-5.439	-5.448	sevoflurane	-5.4444
aligned_AF-A0A1A7ZMW0-F1-model.pdbqt	-8.264	-8.298	-8.284	-8.255	-8.297	clobestasol	-8.2796
aligned_AF-A0A3B3QSC9-F1-model.pdbqt	-5.017	-5.021	-5.01	-5.017	-5.023	triclocarban	-5.0176
aligned_AF-A0A673HJE6-F1-model.pdbqt	-7.415	-7.404	-7.378	-7.394	-7.426	clofenotane	-7.4034
aligned_AF-A0A3P8Z8R7-F1-model.pdbqt	-8.967	-8.974	-8.974	-8.977	-8.976	cortisol	-8.9736
aligned_AF-A0A3Q2YGW3-F1-model.pdbqt	-6.836	-6.848	-6.838	-6.866	-6.852	clofenotane	-6.848
aligned_AF-A0A1A8PQN6-F1-model.pdbqt	-9.283	-9.271	-9.22	-9.315	-9.325	dexamethasone	-9.2828
aligned_AF-A0A3P8PI09-F1-model.pdbqt	-4.59	-4.612	-4.629	-4.606	-4.61	glyphosate	-4.6094
aligned_AF-A0A4W5NKC4-F1-model.pdbqt	-9.279	-9.27	-9.273	-9.245	-9.262	cortisol	-9.2658
aligned_AF-A0A1A8EC44-F1-model.pdbqt	-6.032	-6.023	-6.041	-6.043	-6.038	triamcinolone	-6.0354
aligned_AF-A0A1A8AMF4-F1-model.pdbqt	-5.58	-5.592	-5.614	-5.591	-5.585	triclocarban	-5.5924
aligned_AF-A0A673WJ96-F1-model.pdbqt	-6.628	-6.623	-6.615	-6.711	-6.57	prednicarbate	-6.6294
aligned_AF-A0A3B1IJY8-F1-model.pdbqt	-8.849	-8.857	-8.856	-8.842	-8.858	clobestasol	-8.8524
aligned_AF-A0A6J2R594-F1-model.pdbqt	-9.113	-9.113	-9.104	-9.113	-9.108	triamcinolone	-9.1102
aligned_AF-A0A3Q2QAZ0-F1-model.pdbqt	-7.538	-7.577	-7.561	-7.552	-7.547	clofenotane	-7.555
aligned_AF-A0A3Q4GVH7-F1-model.pdbqt	-6.04	-6.038	-6.057	-6.074	-6.058	atrazine	-6.0534
aligned_AF-A0A672JWT2-F1-model.pdbqt	-10.13	-10.148	-10.14	-10.151	-10.131	halcinonide	-10.14
aligned_AF-A0A3B4WZ32-F1-model.pdbqt	-7.476	-7.438	-7.453	-7.461	-7.436	predisolone	-7.4528
aligned_AF-A0A7N6B9C8-F1-model.pdbqt	-0.534	-0.604	-0.661	-0.576	-0.715	prednicarbate	-0.618
aligned_AF-A0A3B4ELT8-F1-model.pdbqt	-8.4	-8.407	-8.363	-8.388	-8.393	cortisol	-8.3902
aligned_AF-A0A4W4EKU6-F1-model.pdbqt	22.732	22.71	22.723	22.717	22.727	mometasone	22.7218
aligned_AF-M3ZH21-F1-model.pdbqt	-8.929	-8.92	-8.923	-8.921	-8.932	dexamethasone	-8.925
aligned_AF-A0A6P7NRG2-F1-model.pdbqt	-6.426	-6.418	-6.387	-6.417	-6.379	mapracorat	-6.4054
aligned_AF-A0A7N9ALU0-F1-model.pdbqt	-7.319	-7.34	-7.339	-7.331	-7.365	beclomethasone	-7.3388
aligned_AF-A0A6J2R396-F1-model.pdbqt	-6.19	-6.183	-6.156	-6.185	-6.198	prednicarbate	-6.1824
aligned_AF-A0A672R6C0-F1-model.pdbqt	-8.876	-8.88	-8.881	-8.885	-8.865	predisolone	-8.8774
aligned_AF-A0A665UJ19-F1-model.pdbqt	-8.27	-8.278	-8.294	-8.276	-8.302	triamcinolone	-8.284
aligned_AF-A0A673YXZ5-F1-model.pdbqt	-4.607	-4.631	-4.618	-4.632	-4.608	glyphosate	-4.6192
aligned_AF-A0A2U9C6P4-F1-model.pdbqt	-10.813	-10.793	-10.776	-10.783	-10.784	clobestasol	-10.7898
aligned_AF-A0A673YVY7-F1-model.pdbqt	-9.913	-9.911	-9.939	-9.937	-9.931	dexamethasone	-9.9262
aligned_AF-A0A4W4G8X0-F1-model.pdbqt	-9.41	-9.382	-9.393	-9.384	-9.384	dexamethasone	-9.3906
aligned_AF-A0A3P8PIB4-F1-model.pdbqt	-4.338	-4.358	-4.376	-4.361	-4.343	glyphosate	-4.3552
aligned_AF-A0A3P8PI09-F1-model.pdbqt	-7.14	-7.352	-7.327	-7.347	-7.15	osilodrostat	-7.2632
aligned_AF-Q1XHK0-F1-model.pdbqt	-5.108	-4.92	-5.026	-5.019	-5.08	prednicarbate	-5.0306
aligned_AF-A0A673YXQ2-F1-model.pdbqt	-5.377	-5.387	-5.384	-5.39	-5.366	atrazine	-5.3808
aligned_AF-A0A7N9ALU0-F1-model.pdbqt	-8.843	-8.853	-8.851	-8.851	-8.858	clobestasol	-8.8512
aligned_AF-A0A3Q3APR2-F1-model.pdbqt	-5.522	-5.537	-5.519	-5.536	-5.523	sevoflurane	-5.5274
aligned_AF-A0A4W5QCC6-F1-model.pdbqt	-9.2	-9.239	-9.244	-9.241	-9.242	predisolone	-9.2332
aligned_AF-A0A3P8PIE4-F1-model.pdbqt	-5.922	-5.902	-5.927	-5.942	-5.959	atrazine	-5.9304
aligned_AF-M4AXU0-F1-model.pdbqt	-8.411	-8.409	-8.435	-8.431	-8.405	beclomethasone	-8.4182
aligned_AF-A0A665UJH8-F1-model.pdbqt	-8.422	-8.428	-8.419	-8.428	-8.4	mometasone	-8.4194
aligned_AF-A0A3B3I6N4-F1-model.pdbqt	-8.575	-8.581	-8.576	-8.622	-8.557	cortisol	-8.5822
aligned_AF-A0A673YY11-F1-model.pdbqt	-9.499	-9.502	-9.491	-9.491	-9.492	predisolone	-9.495
aligned_AF-A0A1A8DR95-F1-model.pdbqt	-7.869	-7.82	-7.835	-7.915	-7.79	flumethasone	-7.8458
aligned_AF-A0A3P8PI09-F1-model.pdbqt	-6.216	-6.246	-6.638	-6.702	-6.729	prednicarbate	-6.5062
aligned_AF-A0A672R6C0-F1-model.pdbqt	-8.875	-8.975	-8.88	-8.881	-8.912	cortisol	-8.9046
aligned_AF-A0A4W4EII3-F1-model.pdbqt	-6.564	-6.559	-6.557	-6.654	-6.683	osilodrostat	-6.6034
aligned_AF-A0A4W5NKC4-F1-model.pdbqt	-9.51	-9.501	-9.525	-9.511	-9.55	triamcinolone	-9.5194
aligned_AF-A0A4W4EHL7-F1-model.pdbqt	-4.7	-4.671	-4.687	-4.686	-4.669	glyphosate	-4.6826
aligned_AF-A0A673YWL1-F1-model.pdbqt	-9.112	-9.118	-9.12	-9.091	-9.127	mapracorat	-9.1136
aligned_AF-A0A1A8DR95-F1-model.pdbqt	-5.46	-5.457	-5.44	-5.456	-5.452	triclocarban	-5.453
aligned_AF-A0A087XJA9-F1-model.pdbqt	-7.372	-7.384	-7.367	-7.371	-7.376	clofenotane	-7.374
aligned_AF-A0A3P8PIE4-F1-model.pdbqt	-8.182	-8.173	-8.16	-8.171	-8.169	mapracorat	-8.171
aligned_AF-A0A3B1IJY8-F1-model.pdbqt	-7.448	-7.459	-7.453	-7.451	-7.47	osilodrostat	-7.4562
aligned_AF-A0A3Q1JK88-F1-model.pdbqt	-9.758	-9.766	-9.763	-9.77	-9.771	flumethasone	-9.7656
aligned_AF-A0A3Q0RUT9-F1-model.pdbqt	-11.068	-11.051	-11.048	-11.051	-11.047	halcinonide	-11.053
aligned_AF-A0A1A8HIZ9-F1-model.pdbqt	-7.413	-7.408	-7.228	-7.398	-7.437	osilodrostat	-7.3768
aligned_AF-A0A4W5NKC4-F1-model.pdbqt	-4.289	-4.59	-4.293	-4.613	-4.296	glyphosate	-4.4162
aligned_AF-A0A673YWZ9-F1-model.pdbqt	-7.45	-7.462	-7.439	-7.446	-7.462	osilodrostat	-7.4518
aligned_AF-A0A3P8TK42-F1-model.pdbqt	-9.35	-9.31	-9.318	-9.355	-9.306	triamcinolone	-9.3278
aligned_AF-A0A673ARW5-F1-model.pdbqt	-7.311	-7.304	-7.317	-7.32	-7.307	osilodrostat	-7.3118
aligned_AF-A0A673HK26-F1-model.pdbqt	-5.283	-5.276	-5.279	-5.273	-5.271	sevoflurane	-5.2764
aligned_AF-A0A3B3V5Z8-F1-model.pdbqt	-9.154	-9.056	-9.132	-9.145	-9.109	cortisol	-9.1192
aligned_AF-A0A2D0SEE8-F1-model.pdbqt	-8.874	-8.879	-8.88	-8.853	-8.867	cortisol	-8.8706
aligned_AF-I3JP68-F1-model.pdbqt	-7.376	-7.41	-7.374	-7.321	-7.391	beclomethasone	-7.3744
aligned_AF-A0A3Q3AB14-F1-model.pdbqt	-8.128	-8.211	-8.106	-8.137	-8.171	clobestasol	-8.1506
aligned_AF-A0A4W5NKD0-F1-model.pdbqt	-5.379	-5.465	-5.356	-5.496	-5.418	atrazine	-5.4228
aligned_AF-G3QBY5-F1-model.pdbqt	-9.246	-9.248	-9.255	-9.254	-9.254	beclomethasone	-9.2514
aligned_AF-A0A673WVI2-F1-model.pdbqt	-7.227	-7.247	-7.237	-7.234	-7.21	osilodrostat	-7.231
aligned_AF-A0A4W4EHL9-F1-model.pdbqt	-8.014	-8.043	-8.015	-8.023	-8.038	mapracorat	-8.0266
aligned_AF-A0A3B4D9B2-F1-model.pdbqt	-4.58	-4.551	-4.62	-4.585	-4.579	glyphosate	-4.583
aligned_AF-A0A2U9C6P4-F1-model.pdbqt	-5.866	-5.872	-5.877	-5.884	-5.86	triclocarban	-5.8718
aligned_AF-A0A4W4EJL9-F1-model.pdbqt	16.183	16.223	16.215	16.202	16.237	halcinonide	16.212
aligned_AF-A7WK65-F1-model.pdbqt	-5.419	-5.405	-5.397	-5.402	-5.407	sevoflurane	-5.406
aligned_AF-A0A673YXZ5-F1-model.pdbqt	-10.037	-10.034	-10.027	-10.036	-10.038	clobestasol	-10.0344
aligned_AF-A0A3B4VFZ1-F1-model.pdbqt	-5.367	-5.358	-5.367	-5.369	-5.351	atrazine	-5.3624
aligned_AF-A0A7N8X2D0-F1-model.pdbqt	-5.947	-5.971	-5.96	-5.992	-6	atrazine	-5.974
aligned_AF-A0A7N6BVF0-F1-model.pdbqt	-10.739	-10.771	-10.745	-10.777	-10.785	triamcinolone	-10.7634
aligned_AF-A0A3P8WAZ8-F1-model.pdbqt	-8.89	-8.881	-8.93	-8.89	-8.918	predisolone	-8.9018
aligned_AF-A0A7N8X2D0-F1-model.pdbqt	-9.561	-9.555	-9.566	-9.556	-9.546	mometasone	-9.5568
aligned_AF-A0A673AST7-F1-model.pdbqt	-6.941	-6.934	-6.934	-6.929	-6.944	mometasone	-6.9364
aligned_AF-A0A4W5NKC4-F1-model.pdbqt	-7.047	-7.03	-7.058	-7.022	-7.032	mapracorat	-7.0378
aligned_AF-A0A4W5NLP4-F1-model.pdbqt	-7.167	-7.154	-7.18	-7.188	-7.164	osilodrostat	-7.1706
aligned_AF-A0A4W4EKM6-F1-model.pdbqt	-7.49	-7.436	-7.432	-7.455	-7.439	osilodrostat	-7.4504
aligned_AF-A0A6Q2WXQ9-F1-model.pdbqt	-9.997	-10.006	-10.008	-10.016	-10.015	halcinonide	-10.0084
aligned_AF-A0A3B4ZYN2-F1-model.pdbqt	-5.778	-5.773	-5.774	-5.794	-5.752	atrazine	-5.7742
aligned_AF-A0A3B4VI66-F1-model.pdbqt	-4.333	-4.336	-4.31	-4.319	-4.322	glyphosate	-4.324
aligned_AF-A0A6J2R594-F1-model.pdbqt	-7.603	-7.626	-7.667	-7.62	-7.615	mometasone	-7.6262
aligned_AF-A0A1A7WDX0-F1-model.pdbqt	-6.63	-6.681	-6.651	-6.717	-6.677	mapracorat	-6.6712
aligned_AF-A0A4W5QRM5-F1-model.pdbqt	-9.802	-9.813	-9.787	-9.801	-9.79	clobestasol	-9.7986
aligned_AF-A0A4W5NMM7-F1-model.pdbqt	-5.544	-5.539	-5.552	-5.542	-5.531	dexamethasone	-5.5416
aligned_AF-A0A4W6EW28-F1-model.pdbqt	-10.007	-10.033	-9.988	-9.996	-10.013	flumethasone	-10.0074
aligned_AF-A0A3B3I6N4-F1-model.pdbqt	-9.418	-9.394	-9.431	-9.389	-9.416	flumethasone	-9.4096
aligned_AF-A0A3P9B1R5-F1-model.pdbqt	-9.805	-9.811	-9.809	-9.809	-9.81	flumethasone	-9.8088
aligned_AF-A0A4W4G4Z0-F1-model.pdbqt	-9.653	-9.635	-9.645	-9.644	-9.653	flumethasone	-9.646
aligned_AF-A0A3Q4GFP5-F1-model.pdbqt	-6.803	-6.839	-6.882	-6.867	-6.777	mapracorat	-6.8336
aligned_AF-A0A672JVZ3-F1-model.pdbqt	-8.12	-8.117	-8.135	-8.11	-8.108	mometasone	-8.118
aligned_AF-A0A6J2WZS9-F1-model.pdbqt	-4.668	-4.675	-4.65	-4.679	-4.672	glyphosate	-4.6688
aligned_AF-A0A667XXJ8-F1-model.pdbqt	-8.793	-8.791	-8.786	-8.802	-8.81	predisolone	-8.7964
aligned_AF-A0A673WJ96-F1-model.pdbqt	-7.432	-7.419	-7.437	-7.451	-7.421	clofenotane	-7.432
aligned_AF-A0A7N6B9C8-F1-model.pdbqt	-7.291	-7.319	-7.32	-7.304	-7.312	clofenotane	-7.3092
aligned_AF-A0A4W5QCC6-F1-model.pdbqt	-9.293	-9.3	-9.291	-9.295	-9.314	cortisol	-9.2986
aligned_AF-A0A3Q0S1C3-F1-model.pdbqt	-5.651	-5.512	-5.655	-5.647	-5.724	cortisol	-5.6378
aligned_AF-A0A4W5NKC4-F1-model.pdbqt	-6.914	-6.952	-6.854	-6.946	-6.963	clofenotane	-6.9258
aligned_AF-A0A667XXJ8-F1-model.pdbqt	-4.665	-4.671	-4.697	-4.648	-4.687	glyphosate	-4.6736
aligned_AF-A0A4W6E3U7-F1-model.pdbqt	-8.85	-8.808	-8.827	-8.839	-8.829	triamcinolone	-8.8306
aligned_AF-A0A3P8W7X6-F1-model.pdbqt	-9.396	-9.405	-9.391	-9.422	-9.406	dexamethasone	-9.404
aligned_AF-I3JP68-F1-model.pdbqt	-7.124	-7.12	-7.122	-7.129	-7.129	triclocarban	-7.1248
aligned_AF-A0A4W4EIA3-F1-model.pdbqt	-4.247	-4.247	-4.255	-4.244	-4.247	glyphosate	-4.248
aligned_AF-A0A1A8DR95-F1-model.pdbqt	-3.512	-3.606	-3.533	-3.513	-3.553	prednicarbate	-3.5434
aligned_AF-A0A673YWZ9-F1-model.pdbqt	-9.158	-9.155	-9.165	-9.17	-9.161	predisolone	-9.1618
aligned_AF-A0A6P7JI16-F1-model.pdbqt	-5.826	-5.829	-5.856	-5.833	-5.861	atrazine	-5.841
aligned_AF-A0A3B3I6N4-F1-model.pdbqt	-8.927	-8.922	-8.926	-8.919	-8.918	triamcinolone	-8.9224
aligned_AF-A0A2U9C6P4-F1-model.pdbqt	-11.127	-11.126	-11.103	-11.146	-11.131	flumethasone	-11.1266
aligned_AF-P49843-F1-model.pdbqt	-7.267	-7.299	-7.281	-7.286	-7.28	clofenotane	-7.2826
aligned_AF-A0A3Q2QAZ0-F1-model.pdbqt	-9.174	-9.157	-9.152	-9.168	-9.141	triamcinolone	-9.1584
aligned_AF-G3QBY5-F1-model.pdbqt	-7.556	-7.534	-7.565	-7.561	-7.554	osilodrostat	-7.554
aligned_AF-A0A3Q2Q9J2-F1-model.pdbqt	-7.916	-7.906	-7.91	-7.917	-7.93	triclocarban	-7.9158
aligned_AF-A0A4W5NKC4-F1-model.pdbqt	-7.452	-7.448	-7.448	-7.448	-7.449	triclocarban	-7.449
aligned_AF-A0A3B4ELT8-F1-model.pdbqt	-8.006	-7.965	-7.992	-7.98	-7.961	mapracorat	-7.9808
aligned_AF-A0A3B4GAN3-F1-model.pdbqt	-6.107	-6.128	-6.146	-6.165	-6.139	mometasone	-6.137
aligned_AF-A0A6J2WZS9-F1-model.pdbqt	-7.053	-7.053	-7.055	-7.064	-7.055	halcinonide	-7.056
aligned_AF-A0A3Q0RWX7-F1-model.pdbqt	-8.357	-8.319	-8.36	-8.373	-8.334	predisolone	-8.3486
aligned_AF-A0A2D0SEE8-F1-model.pdbqt	-8.066	-8.196	-8.148	-8.134	-8.165	mapracorat	-8.1418
aligned_AF-A0A3Q2D1Z0-F1-model.pdbqt	-7.731	-7.752	-7.721	-7.742	-7.72	cortisol	-7.7332
aligned_AF-A0A673YXZ5-F1-model.pdbqt	-7.245	-7.252	-7.255	-7.261	-7.256	triclocarban	-7.2538
aligned_AF-Q1XHK0-F1-model.pdbqt	-9.118	-9.138	-9.16	-9.144	-9.13	flumethasone	-9.138
aligned_AF-A0A3B5AC37-F1-model.pdbqt	-6.49	-6.483	-6.491	-6.631	-6.479	clofenotane	-6.5148
aligned_AF-A0A3P9B1D6-F1-model.pdbqt	-5.728	-5.707	-5.705	-5.74	-5.68	atrazine	-5.712
aligned_AF-A0A3Q3APR2-F1-model.pdbqt	-6.763	-6.747	-6.765	-6.764	-6.751	mometasone	-6.758
aligned_AF-A0A672FRL6-F1-model.pdbqt	-5.425	-5.425	-5.424	-5.423	-5.434	atrazine	-5.4262
aligned_AF-A0A6Q2WXQ9-F1-model.pdbqt	-9.921	-9.917	-9.94	-9.883	-9.895	dexamethasone	-9.9112
aligned_AF-A0A673WSI9-F1-model.pdbqt	-8.99	-8.969	-8.995	-8.991	-8.964	beclomethasone	-8.9818
aligned_AF-A0A3Q2E6R9-F1-model.pdbqt	-5.681	-5.743	-5.665	-5.694	-5.725	prednicarbate	-5.7016
aligned_AF-A0A3B3BG10-F1-model.pdbqt	-5.468	-5.474	-5.464	-5.473	-5.454	sevoflurane	-5.4666
aligned_AF-A0A3B5AC37-F1-model.pdbqt	-4.431	-4.522	-4.405	-4.528	-4.424	glyphosate	-4.462
aligned_AF-A0A673YY11-F1-model.pdbqt	-5.263	-5.232	-5.255	-5.253	-5.386	sevoflurane	-5.2778
aligned_AF-A0A1A8AMF4-F1-model.pdbqt	-7.169	-7.164	-7.198	-7.207	-7.141	clofenotane	-7.1758
aligned_AF-A0A1A7ZMW0-F1-model.pdbqt	-9.464	-9.472	-9.531	-9.454	-9.484	flumethasone	-9.481
aligned_AF-A0A4W4G5L7-F1-model.pdbqt	-7.242	-7.211	-7.222	-7.224	-7.231	clofenotane	-7.226
aligned_AF-H3DLH7-F1-model.pdbqt	-4.459	-4.456	-4.45	-4.541	-4.261	glyphosate	-4.4334
aligned_AF-A0A3B4VI66-F1-model.pdbqt	-7.432	-7.444	-7.44	-7.441	-7.425	flumethasone	-7.4364
aligned_AF-A0A1A7ZMW0-F1-model.pdbqt	-10.169	-10.17	-10.119	-10.121	-10.138	halcinonide	-10.1434
aligned_AF-A0A6Q2ZAV1-F1-model.pdbqt	-9.402	-9.403	-9.381	-9.428	-9.401	clobestasol	-9.403
aligned_AF-A0A3Q2QAZ0-F1-model.pdbqt	-6.426	-6.326	-6.395	-6.306	-6.435	prednicarbate	-6.3776
aligned_AF-A0A673AST7-F1-model.pdbqt	-6.148	-6.124	-6.17	-6.136	-6.134	triclocarban	-6.1424
aligned_AF-A0A6J2R1I5-F1-model.pdbqt	-6.788	-6.787	-6.786	-6.79	-6.788	mometasone	-6.7878
aligned_AF-A0A3P9NF67-F1-model.pdbqt	-4.1	-4.153	-4.119	-4.122	-4.619	sevoflurane	-4.2226
aligned_AF-H2L7X2-F1-model.pdbqt	-4.408	-4.406	-4.411	-4.411	-4.411	glyphosate	-4.4094
aligned_AF-A0A667XXJ8-F1-model.pdbqt	-8.642	-8.601	-8.6	-8.598	-8.622	beclomethasone	-8.6126
aligned_AF-A0A1A8C987-F1-model.pdbqt	-4.643	-4.686	-4.633	-4.676	-4.676	glyphosate	-4.6628
aligned_AF-O73673-F1-model.pdbqt	-10.179	-10.177	-10.183	-10.181	-10.16	triamcinolone	-10.176
aligned_AF-A0A6P7JI16-F1-model.pdbqt	-8.893	-8.903	-8.911	-8.921	-8.926	cortisol	-8.9108
aligned_AF-A0A665UJH8-F1-model.pdbqt	-5.486	-5.48	-5.476	-5.493	-5.534	atrazine	-5.4938
aligned_AF-A0A673YVN4-F1-model.pdbqt	-8.593	-8.588	-8.587	-8.584	-8.597	mometasone	-8.5898
aligned_AF-A0A671UAK8-F1-model.pdbqt	-5.793	-5.768	-5.739	-5.774	-5.839	atrazine	-5.7826
aligned_AF-A0A087XJA9-F1-model.pdbqt	-7.836	-7.839	-7.843	-7.838	-7.835	cortisol	-7.8382
aligned_AF-A0A1A8M2D1-F1-model.pdbqt	-4.391	-4.383	-4.389	-4.401	-4.392	glyphosate	-4.3912
aligned_AF-A0A672FRL6-F1-model.pdbqt	-5.53	-5.538	-5.168	-5.542	-5.554	triclocarban	-5.4664
aligned_AF-A0A3Q2YGW3-F1-model.pdbqt	-8.778	-8.78	-8.738	-8.747	-8.766	predisolone	-8.7618
aligned_AF-A0A1A8C987-F1-model.pdbqt	-5.704	-5.7	-5.701	-5.683	-5.7	atrazine	-5.6976
aligned_AF-A0A3B4WZ32-F1-model.pdbqt	-7.907	-7.923	-7.889	-7.904	-7.892	triamcinolone	-7.903
aligned_AF-A0A673HJE6-F1-model.pdbqt	-9.291	-9.289	-9.294	-9.291	-9.291	flumethasone	-9.2912
aligned_AF-A0A4W4EII3-F1-model.pdbqt	-8.555	-8.537	-8.568	-8.567	-8.562	cortisol	-8.5578
aligned_AF-A0A672R6C0-F1-model.pdbqt	-9.863	-9.863	-9.839	-9.868	-9.842	flumethasone	-9.855
aligned_AF-A0A673YXZ5-F1-model.pdbqt	-9.793	-9.797	-9.796	-9.809	-9.798	halcinonide	-9.7986
aligned_AF-A0A4W4EKU6-F1-model.pdbqt	12.492	12.498	12.551	12.486	12.493	predisolone	12.504
aligned_AF-A0A672JVZ3-F1-model.pdbqt	-5.544	-5.547	-5.535	-5.545	-5.547	triclocarban	-5.5436
aligned_AF-A0A671UE66-F1-model.pdbqt	-7.244	-7.22	-7.223	-7.202	-7.197	osilodrostat	-7.2172
aligned_AF-A0A3Q2D1Z0-F1-model.pdbqt	-4.392	-4.398	-4.399	-4.396	-4.397	glyphosate	-4.3964
aligned_AF-A0A665UJ19-F1-model.pdbqt	-7.362	-7.377	-7.347	-7.333	-7.34	clofenotane	-7.3518
aligned_AF-A0A6P7NRG2-F1-model.pdbqt	-6.929	-6.892	-6.905	-6.883	-6.882	clofenotane	-6.8982
aligned_AF-A0A3B4GAN3-F1-model.pdbqt	-7.226	-7.224	-7.232	-7.216	-7.225	osilodrostat	-7.2246
aligned_AF-H2L7X2-F1-model.pdbqt	-7.994	-8.023	-8.017	-7.989	-8.029	clobestasol	-8.0104
aligned_AF-A0A672JVZ3-F1-model.pdbqt	-9.633	-9.641	-9.632	-9.637	-9.65	flumethasone	-9.6386
aligned_AF-A0A1A8M2D1-F1-model.pdbqt	-10.013	-9.988	-10.026	-9.997	-10.024	flumethasone	-10.0096
aligned_AF-A0A4W4EJI7-F1-model.pdbqt	-9.21	-9.305	-9.259	-9.202	-9.249	dexamethasone	-9.245
aligned_AF-A0A665UIX2-F1-model.pdbqt	-8.155	-8.153	-8.171	-8.169	-8.136	mapracorat	-8.1568
aligned_AF-A0A6Q2WXQ9-F1-model.pdbqt	-7.12	-7.359	-7.279	-7.286	-7.277	clofenotane	-7.2642
aligned_AF-A0A3Q2Q9J2-F1-model.pdbqt	-10.93	-11.005	-10.929	-11.009	-10.983	halcinonide	-10.9712
aligned_AF-H2L7X2-F1-model.pdbqt	-9.359	-9.34	-9.33	-9.337	-9.327	flumethasone	-9.3386
aligned_AF-A0A3P8WAZ8-F1-model.pdbqt	-9.596	-9.59	-9.603	-9.594	-9.598	dexamethasone	-9.5962
aligned_AF-M4AXU0-F1-model.pdbqt	-9.959	-9.951	-9.981	-9.957	-9.95	cortisol	-9.9596
aligned_AF-A0A6J2R594-F1-model.pdbqt	-7.055	-7.037	-7.1	-7.077	-7.045	mapracorat	-7.0628
aligned_AF-A0A3B4ZYN2-F1-model.pdbqt	-6.34	-6.34	-6.334	-6.333	-6.33	flumethasone	-6.3354
aligned_AF-A0A3Q3SWH1-F1-model.pdbqt	-7.447	-7.511	-7.489	-7.495	-7.461	beclomethasone	-7.4806
aligned_AF-A0A7N6B9C8-F1-model.pdbqt	-7.205	-7.217	-7.186	-7.217	-7.211	clobestasol	-7.2072
aligned_AF-A0A3B4X137-F1-model.pdbqt	-9.318	-9.32	-9.278	-9.297	-9.298	dexamethasone	-9.3022
aligned_AF-A0A4W5NM33-F1-model.pdbqt	-5.249	-5.214	-5.218	-5.124	-5.197	atrazine	-5.2004
aligned_AF-A0A6J2R396-F1-model.pdbqt	-6.074	-6.086	-6.084	-6.078	-6.076	triclocarban	-6.0796
aligned_AF-A0A3B1JCZ4-F1-model.pdbqt	-7.402	-7.41	-7.4	-7.416	-7.412	osilodrostat	-7.408
aligned_AF-A0A3P9B1R5-F1-model.pdbqt	-9.636	-9.618	-9.62	-9.627	-9.627	dexamethasone	-9.6256
aligned_AF-A0A1A8PQN6-F1-model.pdbqt	-10.289	-10.284	-10.299	-10.31	-10.277	halcinonide	-10.2918
aligned_AF-A0A672R6C0-F1-model.pdbqt	-5.429	-5.431	-5.439	-5.431	-5.413	sevoflurane	-5.4286
aligned_AF-A0A673AST7-F1-model.pdbqt	-5.443	-5.439	-5.455	-5.459	-5.452	sevoflurane	-5.4496
aligned_AF-A0A3B3I6N4-F1-model.pdbqt	-7.233	-7.252	-7.25	-7.241	-7.233	osilodrostat	-7.2418
aligned_AF-I3JP68-F1-model.pdbqt	-8.941	-8.944	-8.954	-8.972	-8.949	predisolone	-8.952
aligned_AF-A0A3Q4GVH7-F1-model.pdbqt	-9.771	-9.763	-9.777	-9.767	-9.77	flumethasone	-9.7696
aligned_AF-A0A1A8EC44-F1-model.pdbqt	-5.104	-5.09	-5.112	-5.086	-5.094	atrazine	-5.0972
aligned_AF-A0A4W4EHL9-F1-model.pdbqt	-5.403	-5.408	-5.401	-5.427	-5.414	sevoflurane	-5.4106
aligned_AF-A0A3B4D9J0-F1-model.pdbqt	-4.88	-4.871	-4.871	-4.901	-4.871	triclocarban	-4.8788
aligned_AF-A0A673YWZ9-F1-model.pdbqt	-9.496	-9.496	-9.48	-9.473	-9.451	triamcinolone	-9.4792
aligned_AF-A0A672FS80-F1-model.pdbqt	-5.415	-5.361	-5.414	-5.406	-5.414	sevoflurane	-5.402
aligned_AF-A0A3Q3APR2-F1-model.pdbqt	-8.957	-8.935	-8.94	-8.951	-8.929	flumethasone	-8.9424
aligned_AF-A0A6Q2WV38-F1-model.pdbqt	-10.102	-10.114	-10.105	-10.096	-10.091	mometasone	-10.1016
aligned_AF-A0A3P9B1R5-F1-model.pdbqt	-8.994	-8.987	-8.98	-8.979	-8.988	predisolone	-8.9856
aligned_AF-A0A672JWT2-F1-model.pdbqt	-5.443	-5.435	-5.437	-5.408	-5.436	sevoflurane	-5.4318
aligned_AF-A0A672GEA5-F1-model.pdbqt	-8.556	-8.556	-8.552	-8.553	-8.56	predisolone	-8.5554
aligned_AF-A0A673WJ96-F1-model.pdbqt	-9.895	-9.942	-9.958	-9.967	-9.939	flumethasone	-9.9402
aligned_AF-A0A672R6C0-F1-model.pdbqt	-9.397	-9.407	-9.423	-9.416	-9.409	clobestasol	-9.4104
aligned_AF-A0A6Q2ZAV1-F1-model.pdbqt	-9.633	-9.627	-9.637	-9.641	-9.622	cortisol	-9.632
aligned_AF-A0A3P8WG92-F1-model.pdbqt	-8.682	-8.674	-8.673	-8.695	-8.633	triamcinolone	-8.6714
aligned_AF-A0A3B3V5Z8-F1-model.pdbqt	-7.386	-7.399	-7.373	-7.386	-7.388	clofenotane	-7.3864
aligned_AF-A0A4W5NMQ8-F1-model.pdbqt	-9.074	-9.057	-9.078	-9.069	-9.074	cortisol	-9.0704
aligned_AF-A0A1A8EC44-F1-model.pdbqt	-6.367	-6.372	-6.368	-6.367	-6.376	beclomethasone	-6.37
aligned_AF-A0A3P8PIE4-F1-model.pdbqt	-10.092	-10.041	-10.08	-10.114	-10.105	dexamethasone	-10.0864
aligned_AF-A0A3P8WG92-F1-model.pdbqt	-8.316	-8.293	-8.312	-8.34	-8.317	cortisol	-8.3156
aligned_AF-A0A673WJ96-F1-model.pdbqt	-8.085	-7.374	-7.954	-8.043	-8.085	mapracorat	-7.9082
aligned_AF-A0A673YVY7-F1-model.pdbqt	-9.986	-10.036	-10.022	-10.019	-10.017	clobestasol	-10.016
aligned_AF-A0A4W4G8X0-F1-model.pdbqt	-9.672	-9.677	-9.671	-9.672	-9.672	flumethasone	-9.6728
aligned_AF-A0A3Q1I1F5-F1-model.pdbqt	-9.132	-9.118	-9.121	-9.098	-9.132	clobestasol	-9.1202
aligned_AF-A0A4W5QRM5-F1-model.pdbqt	-8.929	-8.929	-8.947	-8.927	-8.919	cortisol	-8.9302
aligned_AF-A0A4W5NMQ8-F1-model.pdbqt	-6.487	-6.474	-6.501	-6.477	-6.493	mapracorat	-6.4864
aligned_AF-A0A7N9ALU0-F1-model.pdbqt	-4.77	-4.714	-5.318	-4.687	-4.744	prednicarbate	-4.8466
aligned_AF-A0A7N8X2D0-F1-model.pdbqt	-7.534	-7.465	-7.454	-7.466	-7.457	clofenotane	-7.4752
aligned_AF-A0A3Q3SWH1-F1-model.pdbqt	-8.984	-9.003	-8.996	-8.99	-8.97	predisolone	-8.9886
aligned_AF-A0A3Q3AB14-F1-model.pdbqt	-5.912	-5.909	-5.917	-5.967	-5.96	atrazine	-5.933
aligned_AF-A0A3Q4GVH7-F1-model.pdbqt	-9.357	-9.371	-9.362	-9.407	-9.411	clobestasol	-9.3816
aligned_AF-A0A673YY11-F1-model.pdbqt	-7.308	-7.322	-7.325	-7.306	-7.267	osilodrostat	-7.3056
aligned_AF-A0A672FSV0-F1-model.pdbqt	-8.877	-8.884	-8.898	-8.887	-8.878	predisolone	-8.8848
aligned_AF-A0A3Q2D1Z0-F1-model.pdbqt	-7.359	-7.389	-7.363	-7.353	-7.359	predisolone	-7.3646
aligned_AF-A0A6J2R594-F1-model.pdbqt	-6.836	-6.851	-6.887	-6.86	-6.819	beclomethasone	-6.8506
aligned_AF-A0A673WJ96-F1-model.pdbqt	-9.764	-9.807	-9.798	-9.797	-9.774	clobestasol	-9.788
aligned_AF-A0A6P7NRG2-F1-model.pdbqt	-7.996	-7.991	-7.991	-7.993	-8.002	mometasone	-7.9946
aligned_AF-A0A3B3I6N4-F1-model.pdbqt	-4.396	-4.384	-4.397	-4.381	-4.416	glyphosate	-4.3948
aligned_AF-A0A6P7JI16-F1-model.pdbqt	-5.573	-5.693	-5.675	-5.615	-5.706	prednicarbate	-5.6524
aligned_AF-A0A4W5NLP4-F1-model.pdbqt	-7.195	-7.208	-7.207	-7.174	-7.203	clofenotane	-7.1974
aligned_AF-A0A1A8S240-F1-model.pdbqt	-4.302	-4.282	-4.296	-4.278	-4.291	predisolone	-4.2898
aligned_AF-A0A3B3V5P6-F1-model.pdbqt	-9.597	-9.6	-9.582	-9.575	-9.578	triamcinolone	-9.5864
aligned_AF-A0A3Q3SWH1-F1-model.pdbqt	-9.885	-9.863	-9.896	-9.891	-9.894	dexamethasone	-9.8858
aligned_AF-A0A3Q2ZGR2-F1-model.pdbqt	-8.781	-8.802	-8.798	-8.82	-8.797	mometasone	-8.7996
aligned_AF-A0A4W4G8E5-F1-model.pdbqt	-7.73	-7.725	-7.763	-7.76	-7.728	mometasone	-7.7412
aligned_AF-A0A673WVI2-F1-model.pdbqt	-10.952	-10.936	-10.959	-10.937	-10.943	flumethasone	-10.9454
aligned_AF-A0A6P7JIB6-F1-model.pdbqt	-7.497	-7.486	-7.501	-7.487	-7.505	osilodrostat	-7.4952
aligned_AF-A0A3Q4GVH7-F1-model.pdbqt	-9.111	-9.11	-9.111	-9.106	-9.111	triamcinolone	-9.1098
aligned_AF-A0A1A8AMF4-F1-model.pdbqt	-8.541	-8.555	-8.536	-8.554	-8.529	clobestasol	-8.543
aligned_AF-A0A3B4D9B2-F1-model.pdbqt	-5.756	-5.737	-5.746	-5.741	-5.738	triclocarban	-5.7436
aligned_AF-A0A6Q2ZAV1-F1-model.pdbqt	-9.996	-10.016	-10.021	-9.992	-9.991	triamcinolone	-10.0032
aligned_AF-A0A3P8PI19-F1-model.pdbqt	-4.341	-4.341	-4.339	-4.336	-4.364	glyphosate	-4.3442
aligned_AF-A0A3P8PI09-F1-model.pdbqt	-8.921	-8.913	-8.973	-8.943	-8.969	beclomethasone	-8.9438
aligned_AF-A0A1A8M2D1-F1-model.pdbqt	-8.905	-8.872	-8.92	-8.87	-8.878	cortisol	-8.889
aligned_AF-A0A6P7JI16-F1-model.pdbqt	-7.31	-7.31	-7.314	-7.307	-7.322	osilodrostat	-7.3126
aligned_AF-A0A672FXW4-F1-model.pdbqt	-7.645	-7.639	-7.623	-7.637	-7.612	mapracorat	-7.6312
aligned_AF-A0A4W5NKD0-F1-model.pdbqt	-8.919	-8.935	-8.91	-8.886	-8.925	beclomethasone	-8.915
aligned_AF-A0A3Q4GFP5-F1-model.pdbqt	-8.606	-8.542	-8.55	-8.544	-8.52	clobestasol	-8.5524
aligned_AF-A0A3Q4GFP5-F1-model.pdbqt	-7.87	-7.889	-7.888	-7.856	-7.891	mometasone	-7.8788
aligned_AF-A0A665UJH8-F1-model.pdbqt	-6.757	-6.756	-6.746	-6.752	-6.781	triclocarban	-6.7584
aligned_AF-A0A3P8Z8S2-F1-model.pdbqt	-9.167	-9.171	-9.168	-9.165	-9.159	predisolone	-9.166
aligned_AF-A0A3Q3SWH1-F1-model.pdbqt	-5.491	-5.48	-5.481	-5.486	-5.494	sevoflurane	-5.4864
aligned_AF-A0A6P7JIB6-F1-model.pdbqt	-9.957	-9.98	-9.971	-9.984	-9.947	flumethasone	-9.9678
aligned_AF-A0A673YWL1-F1-model.pdbqt	-7.862	-7.856	-7.873	-7.857	-7.883	beclomethasone	-7.8662
aligned_AF-A0A673AST7-F1-model.pdbqt	-7.473	-7.465	-7.198	-7.233	-7.227	osilodrostat	-7.3192
aligned_AF-A0A6P7JI16-F1-model.pdbqt	-9.369	-9.317	-9.333	-9.322	-9.331	dexamethasone	-9.3344
aligned_AF-A0A672JW62-F1-model.pdbqt	-7.227	-7.343	-7.355	-7.359	-7.351	mapracorat	-7.327
aligned_AF-A0A672R6C0-F1-model.pdbqt	-7.892	-7.9	-7.876	-7.869	-7.907	beclomethasone	-7.8888
aligned_AF-A0A672FS80-F1-model.pdbqt	-9.065	-9.06	-9.087	-9.076	-9.104	dexamethasone	-9.0784
aligned_AF-A0A671UAK8-F1-model.pdbqt	-8.642	-8.591	-8.607	-8.612	-8.601	mometasone	-8.6106
aligned_AF-A0A3Q2ZGR2-F1-model.pdbqt	-6.161	-6.195	-6.175	-6.187	-6.199	triclocarban	-6.1834
aligned_AF-A0A4W4EIA3-F1-model.pdbqt	21.688	21.636	21.695	21.628	21.639	halcinonide	21.6572
aligned_AF-A0A1A8RJS7-F1-model.pdbqt	-4.31	-4.313	-4.31	-4.296	-4.32	glyphosate	-4.3098
aligned_AF-A0A673WJ96-F1-model.pdbqt	-8.576	-8.589	-8.596	-8.548	-8.606	beclomethasone	-8.583
aligned_AF-A0A3P8TK42-F1-model.pdbqt	-6.496	-6.453	-6.489	-6.493	-6.456	triclocarban	-6.4774
aligned_AF-A0A4W4EKM6-F1-model.pdbqt	-8.54	-8.534	-8.559	-8.565	-8.516	predisolone	-8.5428
aligned_AF-A0A3Q3AB14-F1-model.pdbqt	-10.214	-10.216	-10.244	-10.235	-10.225	halcinonide	-10.2268
aligned_AF-A0A673YWU3-F1-model.pdbqt	-5.399	-5.225	-5.398	-5.398	-5.402	sevoflurane	-5.3644
aligned_AF-A0A673YXZ5-F1-model.pdbqt	-5.434	-5.423	-5.424	-5.418	-5.424	sevoflurane	-5.4246
aligned_AF-B7ZEQ7-F1-model.pdbqt	-8.617	-8.503	-8.618	-8.617	-8.638	clobestasol	-8.5986
aligned_AF-A0A673HKV4-F1-model.pdbqt	-5.415	-5.627	-5.391	-5.364	-5.402	prednicarbate	-5.4398
aligned_AF-A0A7N6BPF5-F1-model.pdbqt	-9.288	-9.278	-9.29	-9.293	-9.327	predisolone	-9.2952
aligned_AF-A0A4W6ETL1-F1-model.pdbqt	-7.32	-7.32	-7.344	-7.338	-7.305	osilodrostat	-7.3254
aligned_AF-A0A4W6EW38-F1-model.pdbqt	-6.425	-6.412	-6.411	-6.463	-6.402	prednicarbate	-6.4226
aligned_AF-A0A4W6EW28-F1-model.pdbqt	-8.607	-8.623	-8.632	-8.651	-8.662	mometasone	-8.635
aligned_AF-A0A3P8PI19-F1-model.pdbqt	-8.724	-8.758	-8.737	-8.747	-8.767	predisolone	-8.7466
aligned_AF-A0A672JWH1-F1-model.pdbqt	-8.117	-8.125	-8.127	-8.1	-8.1	mometasone	-8.1138
aligned_AF-A0A672FS80-F1-model.pdbqt	-6.807	-6.795	-6.798	-6.764	-6.825	mapracorat	-6.7978
aligned_AF-A0A672FS10-F1-model.pdbqt	-7.749	-7.774	-7.752	-7.743	-7.748	mometasone	-7.7532
aligned_AF-A0A1A7WDX0-F1-model.pdbqt	-8.315	-8.31	-8.307	-8.315	-8.313	clobestasol	-8.312
aligned_AF-A0A1A8AMF4-F1-model.pdbqt	-7.71	-7.723	-7.722	-7.733	-7.684	osilodrostat	-7.7144
aligned_AF-A0A665UJ19-F1-model.pdbqt	-8.905	-8.922	-8.901	-8.923	-8.924	flumethasone	-8.915
aligned_AF-A0A673WJ72-F1-model.pdbqt	-9.17	-9.162	-9.165	-9.149	-9.179	predisolone	-9.165
aligned_AF-A0A6Q2ZAV1-F1-model.pdbqt	-8.693	-8.713	-8.724	-8.705	-8.707	beclomethasone	-8.7084
aligned_AF-A0A673YXQ2-F1-model.pdbqt	-4.622	-4.304	-4.619	-4.607	-4.62	glyphosate	-4.5544
aligned_AF-A0A4W4G8X0-F1-model.pdbqt	-5.659	-5.719	-5.635	-5.64	-5.656	atrazine	-5.6618
aligned_AF-A0A6J2R594-F1-model.pdbqt	-10.349	-10.354	-10.378	-10.362	-10.374	halcinonide	-10.3634
aligned_AF-A0A4W4EKR4-F1-model.pdbqt	-8.3	-8.293	-8.303	-8.279	-8.323	mapracorat	-8.2996
aligned_AF-A0A3Q1I1F5-F1-model.pdbqt	-10.168	-10.178	-10.192	-10.142	-10.113	flumethasone	-10.1586
aligned_AF-A0A1A8MV28-F1-model.pdbqt	-6.695	-6.684	-6.68	-6.703	-6.658	mapracorat	-6.684
aligned_AF-A0A6J2R594-F1-model.pdbqt	-9.591	-9.593	-9.582	-9.607	-9.589	dexamethasone	-9.5924
aligned_AF-A0A673YVY7-F1-model.pdbqt	-10.148	-10.144	-10.149	-10.147	-10.134	flumethasone	-10.1444
aligned_AF-A0A1A7XG54-F1-model.pdbqt	-5.499	-5.514	-5.482	-5.489	-5.481	atrazine	-5.493
aligned_AF-A0A673YXQ2-F1-model.pdbqt	-5.997	-5.98	-5.989	-5.981	-6.022	prednicarbate	-5.9938
aligned_AF-M4AXU0-F1-model.pdbqt	-4.325	-4.31	-4.323	-4.329	-4.316	glyphosate	-4.3206
aligned_AF-A0A673YY11-F1-model.pdbqt	-9.8	-9.804	-9.811	-9.818	-9.811	triamcinolone	-9.8088
aligned_AF-A0A3Q3AB14-F1-model.pdbqt	-9.398	-9.366	-9.35	-9.368	-9.365	dexamethasone	-9.3694
aligned_AF-A0A6Q2WXQ9-F1-model.pdbqt	-9.509	-9.52	-9.521	-9.508	-9.515	triamcinolone	-9.5146
aligned_AF-A0A7N6BPF5-F1-model.pdbqt	-7.186	-7.176	-7.166	-7.18	-7.188	clofenotane	-7.1792
aligned_AF-A0A672JW62-F1-model.pdbqt	-5.362	-5.379	-5.353	-5.365	-5.34	sevoflurane	-5.3598
aligned_AF-A0A3B4GAN3-F1-model.pdbqt	-7.215	-7.182	-7.212	-7.194	-7.195	predisolone	-7.1996
aligned_AF-A0A1A7ZMW0-F1-model.pdbqt	-7.364	-7.377	-7.378	-7.368	-7.365	osilodrostat	-7.3704
aligned_AF-A0A3P9NF67-F1-model.pdbqt	-6.818	-6.82	-6.808	-6.811	-6.82	mometasone	-6.8154
aligned_AF-A0A3B5AC37-F1-model.pdbqt	-7.11	-7.11	-7.092	-7.108	-7.107	triclocarban	-7.1054
aligned_AF-A0A6J2WZS9-F1-model.pdbqt	-8.512	-8.501	-8.507	-8.505	-8.515	triamcinolone	-8.508
aligned_AF-O73673-F1-model.pdbqt	-7.72	-7.76	-7.785	-7.738	-7.8	prednicarbate	-7.7606
aligned_AF-A0A673YVY7-F1-model.pdbqt	-5.413	-5.421	-5.417	-5.417	-5.409	sevoflurane	-5.4154
aligned_AF-S6BTT8-F1-model.pdbqt	-5.454	-5.423	-5.445	-5.429	-5.419	sevoflurane	-5.434
aligned_AF-A0A672FRL6-F1-model.pdbqt	-9.332	-9.362	-9.34	-9.35	-9.355	mapracorat	-9.3478
aligned_AF-A0A1A8HIZ9-F1-model.pdbqt	-7.04	-7.028	-7.033	-7.036	-7.045	clofenotane	-7.0364
aligned_AF-A0A672FSV0-F1-model.pdbqt	-4.306	-4.562	-4.32	-4.319	-4.549	glyphosate	-4.4112
aligned_AF-H3DLH7-F1-model.pdbqt	-7.49	-7.472	-7.497	-7.496	-7.485	beclomethasone	-7.488
aligned_AF-A0A6J2R594-F1-model.pdbqt	-5.115	-5.09	-5.107	-5.102	-5.1	prednicarbate	-5.1028
aligned_AF-G3QBY5-F1-model.pdbqt	-5.755	-5.769	-5.778	-5.767	-5.774	atrazine	-5.7686
aligned_AF-A0A672R5A8-F1-model.pdbqt	-4.638	-4.608	-4.601	-4.618	-4.616	glyphosate	-4.6162
aligned_AF-A0A7N9ALU0-F1-model.pdbqt	-8.259	-8.281	-8.292	-8.275	-8.267	mometasone	-8.2748
aligned_AF-A0A3B4GAN3-F1-model.pdbqt	-3.325	-3.284	-3.318	-3.324	-3.351	prednicarbate	-3.3204
aligned_AF-A0A3B1IJY8-F1-model.pdbqt	-7.076	-7.053	-7.092	-7.091	-7.09	mapracorat	-7.0804
aligned_AF-A7WK65-F1-model.pdbqt	-5.537	-5.524	-5.524	-5.533	-5.529	triclocarban	-5.5294
aligned_AF-A0A3B3QSC9-F1-model.pdbqt	-5.749	-5.75	-5.767	-5.763	-5.759	predisolone	-5.7576
aligned_AF-A0A7N6BPF5-F1-model.pdbqt	-10.196	-10.177	-10.179	-10.197	-10.194	clobestasol	-10.1886
aligned_AF-A0A1A8MV28-F1-model.pdbqt	-8.631	-8.651	-8.654	-8.621	-8.629	clobestasol	-8.6372
aligned_AF-A0A4W4G5L7-F1-model.pdbqt	-7.842	-7.866	-7.841	-7.867	-7.843	mometasone	-7.8518
aligned_AF-A0A3Q3APR2-F1-model.pdbqt	-5.72	-5.705	-5.712	-5.727	-5.711	beclomethasone	-5.715
aligned_AF-A0A3B1IJY8-F1-model.pdbqt	-4.348	-4.357	-4.343	-4.354	-4.336	glyphosate	-4.3476
aligned_AF-A0A4W4EHL7-F1-model.pdbqt	-9.222	-9.243	-9.233	-9.222	-9.244	flumethasone	-9.2328
aligned_AF-A0A665UJH8-F1-model.pdbqt	-9.63	-9.581	-9.634	-9.604	-9.65	dexamethasone	-9.6198
aligned_AF-G3QBY5-F1-model.pdbqt	-9.428	-9.42	-9.43	-9.411	-9.424	mometasone	-9.4226
aligned_AF-A0A087XJA9-F1-model.pdbqt	-7.862	-7.867	-7.851	-7.875	-7.872	predisolone	-7.8654
aligned_AF-A0A3B4ELT8-F1-model.pdbqt	-7.387	-7.377	-7.383	-7.388	-7.383	clofenotane	-7.3836
aligned_AF-A0A3Q1I1F5-F1-model.pdbqt	-9.55	-9.546	-9.556	-9.541	-9.544	triamcinolone	-9.5474
aligned_AF-A0A3P9B1D6-F1-model.pdbqt	-7.114	-7.149	-7.157	-7.146	-7.134	triclocarban	-7.14
aligned_AF-A0A3Q1I1F5-F1-model.pdbqt	-5.54	-5.528	-5.521	-5.53	-5.518	sevoflurane	-5.5274
aligned_AF-A0A3B4D9J0-F1-model.pdbqt	-7.781	-7.789	-7.806	-7.793	-7.789	mapracorat	-7.7916
aligned_AF-A0A673WJ96-F1-model.pdbqt	-9.694	-9.702	-9.679	-9.707	-9.696	dexamethasone	-9.6956
aligned_AF-A0A673ARW5-F1-model.pdbqt	-6.284	-6.325	-6.29	-6.282	-6.249	mapracorat	-6.286
aligned_AF-A0A673YY11-F1-model.pdbqt	-8.418	-8.409	-8.4	-8.408	-8.426	mapracorat	-8.4122
aligned_AF-A0A4W4EKU6-F1-model.pdbqt	21.91	21.903	21.875	21.881	5.261	flumethasone	18.566
aligned_AF-A0A1A8RJS7-F1-model.pdbqt	-10.457	-10.453	-10.417	-10.414	-10.428	flumethasone	-10.4338
aligned_AF-A0A673YWL1-F1-model.pdbqt	-8.628	-8.639	-8.646	-8.647	-8.644	mometasone	-8.6408
aligned_AF-M4AXU0-F1-model.pdbqt	-7.328	-7.701	-7.334	-7.825	-7.429	mapracorat	-7.5234
aligned_AF-A0A673YWZ9-F1-model.pdbqt	-5.229	-5.224	-5.237	-5.238	-5.232	sevoflurane	-5.232
aligned_AF-A0A4W4EJI7-F1-model.pdbqt	-8.926	-8.913	-8.915	-8.882	-8.92	clobestasol	-8.9112
aligned_AF-A0A673YWL1-F1-model.pdbqt	-10.768	-10.76	-10.752	-10.749	-10.755	halcinonide	-10.7568
aligned_AF-A0A3Q0S1C3-F1-model.pdbqt	-4.984	-4.979	-4.989	-4.977	-4.966	sevoflurane	-4.979
aligned_AF-A0A4W4EHL7-F1-model.pdbqt	-7.364	-7.361	-7.36	-7.364	-7.361	mapracorat	-7.362
aligned_AF-A0A4W5QRM5-F1-model.pdbqt	-6.148	-6.165	-6.156	-6.151	-6.149	triclocarban	-6.1538
aligned_AF-A0A673WVI2-F1-model.pdbqt	-10.253	-10.254	-10.254	-10.237	-10.254	cortisol	-10.2504
aligned_AF-A0A2D0SEE8-F1-model.pdbqt	-5.549	-5.535	-5.561	-5.558	-5.546	atrazine	-5.5498
aligned_AF-I3JP68-F1-model.pdbqt	-9.676	-9.686	-9.672	-9.69	-9.666	dexamethasone	-9.678
aligned_AF-A0A3P8PIB4-F1-model.pdbqt	-8.984	-8.967	-8.958	-8.957	-8.967	clobestasol	-8.9666
aligned_AF-A0A1A7XG54-F1-model.pdbqt	-8.292	-8.297	-8.307	-8.3	-8.308	flumethasone	-8.3008
aligned_AF-A0A673YVY7-F1-model.pdbqt	-9.252	-9.224	-9.244	-9.247	-9.247	predisolone	-9.2428
aligned_AF-A0A3Q3SWH1-F1-model.pdbqt	-5.799	-5.77	-5.811	-5.776	-5.808	atrazine	-5.7928
aligned_AF-G3QBY5-F1-model.pdbqt	-9.44	-9.439	-9.456	-9.466	-9.441	clobestasol	-9.4484
aligned_AF-A0A3B4D9J0-F1-model.pdbqt	-5.629	-5.642	-5.627	-5.636	-5.64	atrazine	-5.6348
aligned_AF-A0A673YVN4-F1-model.pdbqt	-7.278	-7.265	-7.253	-7.266	-7.262	mapracorat	-7.2648
aligned_AF-A0A3P8PIB4-F1-model.pdbqt	-7.423	-7.43	-7.434	-7.408	-7.43	osilodrostat	-7.425
aligned_AF-A0A6Q2ZAV1-F1-model.pdbqt	-7.439	-7.448	-7.452	-7.459	-7.434	mapracorat	-7.4464
aligned_AF-G3QBY5-F1-model.pdbqt	-4.527	-4.279	-4.568	-4.537	-4.58	glyphosate	-4.4982
aligned_AF-A0A6P3W3H6-F1-model.pdbqt	-5.492	-5.497	-5.502	-5.49	-5.508	atrazine	-5.4978
aligned_AF-A0A665UJ19-F1-model.pdbqt	-6.892	-6.876	-6.847	-6.845	-6.868	mometasone	-6.8656
aligned_AF-A0A3Q2ZGR2-F1-model.pdbqt	-5.45	-5.457	-5.461	-5.441	-5.446	sevoflurane	-5.451
aligned_AF-M3ZH21-F1-model.pdbqt	-4.396	-4.4	-4.392	-4.399	-4.391	glyphosate	-4.3956
aligned_AF-A0A6J2WZS9-F1-model.pdbqt	-8.095	-8.1	-8.075	-8.069	-8.097	clobestasol	-8.0872
aligned_AF-A0A3B4ZYN2-F1-model.pdbqt	-9.318	-9.266	-9.263	-9.245	-9.26	mapracorat	-9.2704
aligned_AF-Q1XHK0-F1-model.pdbqt	-7.573	-7.565	-7.574	-7.555	-7.569	mometasone	-7.5672
aligned_AF-A0A3P8TK42-F1-model.pdbqt	-7.299	-7.288	-7.297	-7.301	-7.291	clofenotane	-7.2952
aligned_AF-A0A6Q2WXQ9-F1-model.pdbqt	-4.107	-4.789	-4.674	-4.166	-4.708	prednicarbate	-4.4888
aligned_AF-A0A3B4WZ32-F1-model.pdbqt	-7.607	-7.612	-7.597	-7.61	-7.601	clofenotane	-7.6054
aligned_AF-A0A672FSV0-F1-model.pdbqt	-9.917	-9.915	-9.917	-9.917	-9.92	clobestasol	-9.9172
aligned_AF-A0A3B4D9J0-F1-model.pdbqt	-5.091	-5.023	-5.056	-5.061	-5.024	prednicarbate	-5.051
aligned_AF-A0A3Q4GFP5-F1-model.pdbqt	-9.473	-9.483	-9.475	-9.471	-9.472	halcinonide	-9.4748
aligned_AF-A0A2U9C6P4-F1-model.pdbqt	-9.289	-9.291	-9.286	-9.34	-9.309	beclomethasone	-9.303
aligned_AF-A0A667XXJ8-F1-model.pdbqt	-9.497	-9.508	-9.491	-9.488	-9.454	clobestasol	-9.4876
aligned_AF-A0A672JWH1-F1-model.pdbqt	-7.821	-7.837	-7.801	-7.852	-7.787	mapracorat	-7.8196
aligned_AF-A7WK65-F1-model.pdbqt	-4.566	-4.582	-4.282	-4.285	-4.571	glyphosate	-4.4572
aligned_AF-A0A3P8Z8S2-F1-model.pdbqt	-9.194	-9.201	-9.202	-9.188	-9.264	cortisol	-9.2098
aligned_AF-A0A2D0SEE8-F1-model.pdbqt	-9.771	-9.767	-9.784	-9.795	-9.698	halcinonide	-9.763
aligned_AF-A0A1A8AMF4-F1-model.pdbqt	-5.237	-5.346	-5.326	-5.256	-5.318	sevoflurane	-5.2966
aligned_AF-A0A4W4G4Z0-F1-model.pdbqt	-7.37	-7.388	-7.393	-7.4	-7.382	clofenotane	-7.3866
aligned_AF-A0A673YWZ9-F1-model.pdbqt	-10.026	-10.01	-10.02	-10.002	-10.028	flumethasone	-10.0172
aligned_AF-H2LNE3-F1-model.pdbqt	-6.724	-6.652	-6.75	-6.743	-6.686	mapracorat	-6.711
aligned_AF-A0A4W4G8X0-F1-model.pdbqt	-5.327	-5.355	-5.371	-5.358	-5.3	prednicarbate	-5.3422
aligned_AF-A0A3Q2ZGR2-F1-model.pdbqt	-5.366	-5.369	-5.379	-5.386	-5.363	atrazine	-5.3726
aligned_AF-A0A4W5QRM5-F1-model.pdbqt	-9.516	-9.577	-9.517	-9.522	-9.536	dexamethasone	-9.5336
aligned_AF-A0A1A8RJS7-F1-model.pdbqt	-5.402	-5.39	-5.394	-5.4	-5.397	sevoflurane	-5.3966
aligned_AF-A0A2D0SEE8-F1-model.pdbqt	-8.355	-8.348	-8.338	-8.326	-8.363	predisolone	-8.346
aligned_AF-A0A672FS10-F1-model.pdbqt	-8.28	-8.291	-8.29	-8.299	-8.318	clobestasol	-8.2956
aligned_AF-A0A3P8PI09-F1-model.pdbqt	-9.467	-9.463	-9.463	-9.48	-9.476	triamcinolone	-9.4698
aligned_AF-A0A6P7NRG2-F1-model.pdbqt	-5.758	-5.758	-5.77	-5.75	-5.761	triclocarban	-5.7594
aligned_AF-A0A3P9NF67-F1-model.pdbqt	-6.076	-6.067	-6.07	-6.074	-6.066	clofenotane	-6.0706
aligned_AF-Q1XHK0-F1-model.pdbqt	-8.333	-8.335	-8.347	-8.333	-8.332	halcinonide	-8.336
aligned_AF-S6BTT8-F1-model.pdbqt	-5.519	-5.495	-5.506	-5.506	-5.531	atrazine	-5.5114
aligned_AF-A0A4W5NKD0-F1-model.pdbqt	-8.319	-8.324	-8.329	-8.321	-8.335	mapracorat	-8.3256
aligned_AF-A0A3P8W7X6-F1-model.pdbqt	-4.406	-4.415	-4.402	-4.454	-4.357	prednicarbate	-4.4068
aligned_AF-A0A673YVN4-F1-model.pdbqt	-9.254	-9.234	-9.237	-9.248	-9.252	predisolone	-9.245
aligned_AF-A0A1A8HIZ9-F1-model.pdbqt	-9.656	-9.672	-9.621	-9.657	-9.67	flumethasone	-9.6552
aligned_AF-A0A673WSI9-F1-model.pdbqt	-8.511	-8.493	-8.509	-8.493	-8.499	mometasone	-8.501
aligned_AF-H2LNE3-F1-model.pdbqt	-8.184	-8.172	-8.203	-8.224	-8.227	halcinonide	-8.202
aligned_AF-A0A2U9C6P4-F1-model.pdbqt	-10.868	-10.891	-10.893	-10.877	-10.879	dexamethasone	-10.8816
aligned_AF-O73673-F1-model.pdbqt	-4.368	-4.362	-4.226	-4.23	-4.226	glyphosate	-4.2824
aligned_AF-A0A673AST7-F1-model.pdbqt	-7.97	-7.945	-7.927	-7.996	-7.964	cortisol	-7.9604
aligned_AF-A0A6J2R1I5-F1-model.pdbqt	-6.235	-6.217	-6.217	-6.216	-6.23	triclocarban	-6.223
aligned_AF-M3ZH21-F1-model.pdbqt	-7.361	-7.354	-7.367	-7.355	-7.346	clobestasol	-7.3566
aligned_AF-A0A3B4X137-F1-model.pdbqt	-6.089	-6.097	-6.075	-6.126	-6.08	triclocarban	-6.0934
aligned_AF-A0A4W4G5L7-F1-model.pdbqt	-5.323	-5.16	-5.176	-5.144	-5.256	prednicarbate	-5.2118
aligned_AF-A0A4W4EIA3-F1-model.pdbqt	3.014	3.039	3.05	2.345	2.992	clofenotane	2.888
aligned_AF-A0A673WVG5-F1-model.pdbqt	-5.373	-5.374	-5.377	-5.361	-5.372	sevoflurane	-5.3714
aligned_AF-A0A3P8WG92-F1-model.pdbqt	-4.413	-4.421	-4.423	-4.412	-4.425	glyphosate	-4.4188
aligned_AF-A0A4W6EW28-F1-model.pdbqt	-8.887	-8.856	-8.881	-8.881	-8.874	predisolone	-8.8758
aligned_AF-A0A673WJ72-F1-model.pdbqt	-9.9	-9.939	-9.947	-9.967	-9.944	clobestasol	-9.9394
aligned_AF-A0A673WSI9-F1-model.pdbqt	-10.101	-10.107	-10.101	-10.121	-10.115	halcinonide	-10.109
aligned_AF-A0A1A8EC44-F1-model.pdbqt	-6.193	-6.179	-6.195	-6.199	-6.193	clofenotane	-6.1918
aligned_AF-A0A665UJ19-F1-model.pdbqt	-6.738	-6.623	-6.636	-6.819	-6.763	mapracorat	-6.7158
aligned_AF-A0A673YWZ9-F1-model.pdbqt	-4.962	-4.991	-4.96	-4.945	-4.992	prednicarbate	-4.97
aligned_AF-A0A1A8RJS7-F1-model.pdbqt	-9.023	-9.024	-9.01	-8.999	-9.012	beclomethasone	-9.0136
aligned_AF-A0A1A7ZMW0-F1-model.pdbqt	-6.063	-6.111	-6.094	-6.081	-6.098	triclocarban	-6.0894
aligned_AF-A0A6Q2WXQ9-F1-model.pdbqt	-10.026	-10.023	-10.059	-10.067	-10.005	flumethasone	-10.036
aligned_AF-A0A4W4EHL9-F1-model.pdbqt	-9.243	-9.234	-9.244	-9.227	-9.266	halcinonide	-9.2428
aligned_AF-A0A3B1JCZ4-F1-model.pdbqt	-9.833	-9.829	-9.828	-9.822	-9.834	halcinonide	-9.8292
aligned_AF-A7WK65-F1-model.pdbqt	-8.661	-8.647	-8.67	-8.643	-8.656	cortisol	-8.6554
aligned_AF-Q1XHK0-F1-model.pdbqt	-8.35	-8.337	-8.335	-8.332	-8.333	predisolone	-8.3374
aligned_AF-A0A3B3V5P6-F1-model.pdbqt	-10.03	-10.049	-10.002	-10.022	-10.02	dexamethasone	-10.0246
aligned_AF-A0A3P9NF67-F1-model.pdbqt	-6.578	-6.58	-6.579	-6.583	-6.568	beclomethasone	-6.5776
aligned_AF-A0A3P8TK42-F1-model.pdbqt	-9.036	-9.083	-9.026	-9.039	-9.073	cortisol	-9.0514
aligned_AF-A0A3B4GAN3-F1-model.pdbqt	-4.278	-4.273	-4.276	-4.276	-4.273	glyphosate	-4.2752
aligned_AF-A0A3Q0S1C3-F1-model.pdbqt	-5.621	-5.609	-5.592	-5.599	-5.609	prednicarbate	-5.606
aligned_AF-A0A4W4EKR4-F1-model.pdbqt	-8.83	-8.845	-8.827	-8.819	-8.831	halcinonide	-8.8304
aligned_AF-A0A4W5NMM7-F1-model.pdbqt	-4.904	-4.876	-4.908	-4.901	-4.912	predisolone	-4.9002
aligned_AF-A0A673YWI4-F1-model.pdbqt	-8.336	-8.321	-8.348	-8.329	-8.349	mapracorat	-8.3366
aligned_AF-A0A3P8W7X6-F1-model.pdbqt	-7.998	-8.001	-7.955	-7.994	-7.999	mometasone	-7.9894
aligned_AF-A0A673ARW5-F1-model.pdbqt	-6.729	-6.721	-6.73	-6.742	-6.706	mometasone	-6.7256
aligned_AF-A0A672FS10-F1-model.pdbqt	-7.367	-7.388	-7.399	-7.225	-7.271	osilodrostat	-7.33
aligned_AF-A0A3P9B1R5-F1-model.pdbqt	-10.601	-10.655	-10.648	-10.584	-10.598	halcinonide	-10.6172
aligned_AF-A0A672JWH1-F1-model.pdbqt	-9.421	-9.413	-9.418	-9.436	-9.425	flumethasone	-9.4226
aligned_AF-A0A3B3HHZ3-F1-model.pdbqt	-7.703	-7.712	-7.701	-7.702	-7.707	osilodrostat	-7.705
aligned_AF-A0A3B1JCZ4-F1-model.pdbqt	-5.342	-5.272	-5.37	-5.297	-5.327	prednicarbate	-5.3216
aligned_AF-A0A4W4EJL9-F1-model.pdbqt	15.859	15.593	15.7	15.974	15.801	prednicarbate	15.7854
aligned_AF-A0A1A8MV28-F1-model.pdbqt	-7.197	-7.217	-7.241	-7.201	-7.171	beclomethasone	-7.2054
aligned_AF-A0A672FXW4-F1-model.pdbqt	-10.678	-10.658	-10.65	-10.664	-10.662	halcinonide	-10.6624
aligned_AF-A0A4W4G8X0-F1-model.pdbqt	-5.504	-5.509	-5.472	-5.516	-5.51	sevoflurane	-5.5022
aligned_AF-G3QBY5-F1-model.pdbqt	-5.531	-5.523	-5.531	-5.532	-5.537	triclocarban	-5.5308
aligned_AF-A0A3Q2YGW3-F1-model.pdbqt	-5.506	-5.484	-5.501	-5.49	-5.501	sevoflurane	-5.4964
aligned_AF-A0A672FRL6-F1-model.pdbqt	-9.834	-9.835	-9.857	-9.826	-9.858	clobestasol	-9.842
aligned_AF-A0A6Q2WXQ9-F1-model.pdbqt	-9.953	-9.986	-10.005	-9.953	-9.984	clobestasol	-9.9762
aligned_AF-A0A6P7NRG2-F1-model.pdbqt	-5.383	-5.391	-5.39	-5.395	-5.396	sevoflurane	-5.391
aligned_AF-A0A673HJE6-F1-model.pdbqt	-7.641	-7.63	-7.672	-7.666	-7.674	mometasone	-7.6566
aligned_AF-A0A3B3HHZ3-F1-model.pdbqt	-8.842	-8.797	-8.787	-8.804	-8.798	halcinonide	-8.8056
aligned_AF-A0A4W4EIA3-F1-model.pdbqt	-2.575	-2.581	-3.309	-3.508	-2.783	osilodrostat	-2.9512
aligned_AF-A0A672FSV0-F1-model.pdbqt	-10.128	-10.142	-10.116	-10.114	-10.149	flumethasone	-10.1298
aligned_AF-A0A3B3QSC9-F1-model.pdbqt	-6.845	-6.843	-6.834	-6.865	-6.834	mapracorat	-6.8442
aligned_AF-A0A4W4EKM6-F1-model.pdbqt	-9.345	-9.315	-9.357	-9.349	-9.352	dexamethasone	-9.3436
aligned_AF-H2LNE3-F1-model.pdbqt	-9.28	-9.305	-9.294	-9.285	-9.282	triamcinolone	-9.2892
aligned_AF-A0A1A8HIZ9-F1-model.pdbqt	-8.847	-8.823	-8.829	-8.851	-8.83	predisolone	-8.836
aligned_AF-A0A672JWT2-F1-model.pdbqt	-9.461	-9.459	-9.375	-9.45	-9.457	flumethasone	-9.4404
aligned_AF-A0A673YWI4-F1-model.pdbqt	-5.251	-5.254	-5.252	-5.238	-5.404	sevoflurane	-5.2798
aligned_AF-A0A673YVN4-F1-model.pdbqt	-7.418	-7.421	-7.423	-7.419	-7.434	triclocarban	-7.423
aligned_AF-A0A4W6EW38-F1-model.pdbqt	-9.543	-9.599	-9.56	-9.557	-9.587	clobestasol	-9.5692
aligned_AF-A0A3P8PI19-F1-model.pdbqt	-7.089	-7.371	-7.316	-7.395	-7.114	osilodrostat	-7.257
aligned_AF-A0A673YWL1-F1-model.pdbqt	-8.818	-8.808	-8.813	-8.814	-8.819	clobestasol	-8.8144
aligned_AF-A0A1A7XG54-F1-model.pdbqt	-8.11	-8.139	-8.14	-8.148	-8.099	dexamethasone	-8.1272
aligned_AF-A0A3P9B1D6-F1-model.pdbqt	-8.911	-8.914	-8.915	-8.919	-8.906	predisolone	-8.913
aligned_AF-A0A673YWU3-F1-model.pdbqt	-7.34	-7.34	-7.346	-7.341	-7.362	clofenotane	-7.3458
aligned_AF-A0A4W4EKR4-F1-model.pdbqt	-8.348	-8.333	-8.339	-8.339	-8.348	predisolone	-8.3414
aligned_AF-A0A1A8DR95-F1-model.pdbqt	-7.648	-7.633	-7.655	-7.632	-7.668	cortisol	-7.6472
aligned_AF-A0A673YWL1-F1-model.pdbqt	-7.338	-7.336	-7.334	-7.331	-7.328	osilodrostat	-7.3334
aligned_AF-A0A672JWH1-F1-model.pdbqt	-9.071	-9.079	-9.076	-9.084	-9.096	triamcinolone	-9.0812
aligned_AF-A0A665UJ19-F1-model.pdbqt	-4.165	-4.124	-4.146	-4.167	-4.176	prednicarbate	-4.1556
aligned_AF-A0A3P8Z8R7-F1-model.pdbqt	-8.181	-8.216	-8.235	-8.185	-8.122	beclomethasone	-8.1878
aligned_AF-A0A672JVZ3-F1-model.pdbqt	-5.33	-5.275	-5.35	-5.34	-5.272	prednicarbate	-5.3134
aligned_AF-A0A673WJ72-F1-model.pdbqt	-8.739	-8.744	-8.734	-8.747	-8.718	mometasone	-8.7364
aligned_AF-A0A7N6B9C8-F1-model.pdbqt	-7.227	-7.248	-7.227	-7.207	-7.225	mometasone	-7.2268
aligned_AF-A0A673YVN4-F1-model.pdbqt	-6.889	-6.894	-6.877	-6.886	-6.882	clofenotane	-6.8856
aligned_AF-A0A3B4WZ32-F1-model.pdbqt	-7.365	-7.413	-7.417	-7.43	-7.418	osilodrostat	-7.4086
aligned_AF-A0A3P8W7X6-F1-model.pdbqt	-8.456	-8.53	-8.449	-8.403	-8.518	clobestasol	-8.4712
aligned_AF-A0A1A8M2D1-F1-model.pdbqt	-9.105	-9.127	-9.115	-9.117	-9.119	predisolone	-9.1166
aligned_AF-A0A672FXW4-F1-model.pdbqt	-5.785	-5.81	-5.787	-5.711	-5.812	prednicarbate	-5.781
aligned_AF-A0A6P7JI16-F1-model.pdbqt	-8.543	-8.56	-8.57	-8.522	-8.555	predisolone	-8.55
aligned_AF-A0A3B3I6N4-F1-model.pdbqt	-8.432	-8.434	-8.412	-8.418	-8.421	predisolone	-8.4234
aligned_AF-A0A4W6ETL1-F1-model.pdbqt	-5.971	-6.005	-6.019	-6.032	-5.96	atrazine	-5.9974
aligned_AF-A0A4W4G8X0-F1-model.pdbqt	-9.041	-9.048	-9.042	-9.035	-9.032	cortisol	-9.0396
aligned_AF-A0A673WSI9-F1-model.pdbqt	-5.423	-5.42	-5.42	-5.405	-5.427	sevoflurane	-5.419
aligned_AF-A0A3Q2YGW3-F1-model.pdbqt	-8.32	-8.301	-8.328	-8.293	-8.309	mometasone	-8.3102
aligned_AF-A7WK65-F1-model.pdbqt	-9.494	-9.527	-9.477	-9.475	-9.485	halcinonide	-9.4916
aligned_AF-A0A4W5NKD0-F1-model.pdbqt	-7.101	-7.138	-7.133	-7.099	-7.13	osilodrostat	-7.1202
aligned_AF-I3JP68-F1-model.pdbqt	-8.249	-8.241	-8.248	-8.256	-8.254	mometasone	-8.2496
aligned_AF-A0A4W6EW38-F1-model.pdbqt	-6.145	-6.147	-6.177	-6.142	-6.135	triclocarban	-6.1492
aligned_AF-A0A7N8X2D0-F1-model.pdbqt	-7.333	-7.33	-7.348	-7.313	-7.319	osilodrostat	-7.3286
aligned_AF-A0A7N6BVF0-F1-model.pdbqt	-7.683	-7.661	-7.648	-7.669	-7.671	clofenotane	-7.6664
aligned_AF-Q1XHK0-F1-model.pdbqt	-5.297	-5.297	-5.302	-5.305	-5.308	sevoflurane	-5.3018
aligned_AF-A0A087XJA9-F1-model.pdbqt	-4.391	-4.379	-4.384	-4.386	-4.384	glyphosate	-4.3848
aligned_AF-A0A1A8EC44-F1-model.pdbqt	-6.741	-6.735	-6.747	-6.712	-6.739	clobestasol	-6.7348
aligned_AF-A0A6J2R1I5-F1-model.pdbqt	-7.72	-7.709	-7.715	-7.71	-7.692	mapracorat	-7.7092
aligned_AF-A0A673WJ96-F1-model.pdbqt	-4.625	-4.61	-4.594	-4.607	-4.624	glyphosate	-4.612
aligned_AF-A0A673HK26-F1-model.pdbqt	-8.953	-8.971	-8.956	-8.936	-8.98	clobestasol	-8.9592
aligned_AF-A0A6P7JI16-F1-model.pdbqt	-9.2	-9.206	-9.198	-9.196	-9.184	halcinonide	-9.1968
aligned_AF-P49843-F1-model.pdbqt	-5.71	-5.685	-5.681	-5.631	-5.644	prednicarbate	-5.6702
aligned_AF-A0A6J2WZS9-F1-model.pdbqt	-8.79	-8.78	-8.807	-8.777	-8.781	flumethasone	-8.787
aligned_AF-A0A4W4EJI7-F1-model.pdbqt	-7.478	-7.509	-7.515	-7.504	-7.505	osilodrostat	-7.5022
aligned_AF-A0A4W4EHR3-F1-model.pdbqt	-9.369	-9.357	-9.374	-9.364	-9.326	triamcinolone	-9.358
aligned_AF-A0A673WJ72-F1-model.pdbqt	-5.546	-5.579	-5.553	-5.56	-5.55	atrazine	-5.5576
aligned_AF-A0A7N8X2D0-F1-model.pdbqt	-9.945	-9.945	-9.925	-9.911	-9.931	predisolone	-9.9314
aligned_AF-A0A673HKV4-F1-model.pdbqt	-8.473	-8.483	-8.492	-8.5	-8.475	mometasone	-8.4846
aligned_AF-G3QBY4-F1-model.pdbqt	-9.096	-9.087	-9.081	-9.089	-9.088	predisolone	-9.0882
aligned_AF-A0A4W4G4Z0-F1-model.pdbqt	-8.963	-8.959	-8.961	-8.957	-8.975	cortisol	-8.963
aligned_AF-A0A672FRL6-F1-model.pdbqt	-10.372	-10.369	-10.376	-10.376	-10.362	mometasone	-10.371
aligned_AF-A0A3P8Z8R7-F1-model.pdbqt	-9.293	-9.267	-9.262	-9.262	-9.289	triamcinolone	-9.2746
aligned_AF-A0A669EL53-F1-model.pdbqt	-9.93	-9.894	-9.912	-9.921	-9.909	flumethasone	-9.9132
aligned_AF-A0A1A8AMF4-F1-model.pdbqt	-8.272	-8.293	-8.301	-8.312	-8.301	halcinonide	-8.2958
aligned_AF-A0A3Q0S1C3-F1-model.pdbqt	-5.867	-5.881	-5.875	-5.881	-5.882	triamcinolone	-5.8772
aligned_AF-A0A1A7ZMW0-F1-model.pdbqt	-9.046	-9.022	-9.049	-9.05	-9.054	triamcinolone	-9.0442
aligned_AF-A0A3B4D9B2-F1-model.pdbqt	-7.531	-7.586	-7.562	-7.573	-7.528	clofenotane	-7.556
aligned_AF-A0A3Q0RUT9-F1-model.pdbqt	-9.401	-9.373	-9.383	-9.403	-9.421	cortisol	-9.3962
aligned_AF-A0A3Q4GFP5-F1-model.pdbqt	-8.707	-8.717	-8.683	-8.703	-8.68	cortisol	-8.698
aligned_AF-A0A4W4EIA3-F1-model.pdbqt	-2.604	-2.944	-2.063	-2.369	-2.316	atrazine	-2.4592
aligned_AF-A0A672JWT2-F1-model.pdbqt	-5.7	-5.704	-5.714	-5.708	-5.715	atrazine	-5.7082
aligned_AF-A0A2U9C6P4-F1-model.pdbqt	-9.976	-9.942	-9.931	-9.978	-9.997	predisolone	-9.9648
aligned_AF-A0A3Q2Q9J2-F1-model.pdbqt	-7.291	-7.297	-7.31	-7.304	-7.303	osilodrostat	-7.301
aligned_AF-A0A3B3V5P6-F1-model.pdbqt	-5.77	-5.787	-5.814	-5.74	-5.811	atrazine	-5.7844
aligned_AF-A0A673ARW5-F1-model.pdbqt	-9.188	-9.178	-9.176	-9.169	-9.164	halcinonide	-9.175
aligned_AF-A0A6P3W3H6-F1-model.pdbqt	-7.288	-7.256	-7.267	-7.27	-7.224	mapracorat	-7.261
aligned_AF-A0A3Q2YGW3-F1-model.pdbqt	-10.63	-10.628	-10.627	-10.614	-10.601	halcinonide	-10.62
aligned_AF-M3ZH21-F1-model.pdbqt	-5.55	-5.552	-5.579	-5.545	-5.557	atrazine	-5.5566
aligned_AF-A0A087XJA9-F1-model.pdbqt	-4.908	-4.908	-4.918	-4.919	-4.917	triclocarban	-4.914
aligned_AF-A0A1A8MV28-F1-model.pdbqt	-9.311	-9.336	-9.359	-9.329	-9.331	dexamethasone	-9.3332
aligned_AF-A0A4W4EHL7-F1-model.pdbqt	-8.671	-8.656	-8.663	-8.653	-8.658	cortisol	-8.6602
aligned_AF-A0A1A8AMF4-F1-model.pdbqt	-8.918	-8.924	-8.92	-8.919	-8.922	triamcinolone	-8.9206
aligned_AF-A0A3P8PIB4-F1-model.pdbqt	-5.467	-5.472	-5.467	-5.48	-5.474	sevoflurane	-5.472
aligned_AF-O73673-F1-model.pdbqt	-5.267	-5.247	-5.268	-5.31	-5.277	sevoflurane	-5.2738
aligned_AF-A0A673YXQ2-F1-model.pdbqt	-7.53	-7.51	-7.515	-7.526	-7.498	triclocarban	-7.5158
aligned_AF-A0A3B3D5D8-F1-model.pdbqt	-8.186	-8.088	-8.167	-8.166	-8.158	mometasone	-8.153
aligned_AF-A0A672FSV0-F1-model.pdbqt	-10.749	-10.743	-10.713	-10.755	-10.736	halcinonide	-10.7392
aligned_AF-A0A3P8PI09-F1-model.pdbqt	-5.693	-5.529	-5.73	-5.718	-5.717	atrazine	-5.6774
aligned_AF-A0A3P8WAZ8-F1-model.pdbqt	-5.883	-5.53	-5.921	-5.916	-5.518	prednicarbate	-5.7536
aligned_AF-A0A3B3QSC9-F1-model.pdbqt	-5.541	-5.541	-5.534	-5.54	-5.531	flumethasone	-5.5374
aligned_AF-A0A3B4VI66-F1-model.pdbqt	-7.794	-7.817	-7.75	-7.809	-7.765	halcinonide	-7.787
aligned_AF-A0A3P8TK42-F1-model.pdbqt	-4.385	-4.386	-4.381	-4.393	-4.379	glyphosate	-4.3848
aligned_AF-A0A672GEA5-F1-model.pdbqt	-9.304	-9.29	-9.288	-9.313	-9.297	dexamethasone	-9.2984
aligned_AF-A0A6J2WZS9-F1-model.pdbqt	-5.608	-5.609	-5.613	-5.614	-5.638	atrazine	-5.6164
aligned_AF-A0A673AST7-F1-model.pdbqt	-7.758	-7.782	-7.769	-7.701	-7.749	clobestasol	-7.7518
aligned_AF-A0A1A8M2D1-F1-model.pdbqt	-8.048	-8.047	-8.052	-8.045	-8.047	clofenotane	-8.0478
aligned_AF-A0A3P9B1D6-F1-model.pdbqt	-7.519	-7.513	-7.516	-7.514	-7.514	osilodrostat	-7.5152
aligned_AF-A0A4W5NMM7-F1-model.pdbqt	-5.87	-5.849	-5.871	-5.867	-5.86	flumethasone	-5.8634
aligned_AF-A0A672FS80-F1-model.pdbqt	-9.166	-9.206	-9.13	-9.149	-9.153	halcinonide	-9.1608
aligned_AF-A0A4W6EW28-F1-model.pdbqt	-4.905	-4.918	-4.841	-4.852	-4.855	prednicarbate	-4.8742
aligned_AF-A0A4W4EKU6-F1-model.pdbqt	-3.881	-3.896	-3.846	-4.228	-3.888	osilodrostat	-3.9478
aligned_AF-A0A673YWI4-F1-model.pdbqt	-8.891	-8.916	-8.908	-8.919	-8.9	mometasone	-8.9068
aligned_AF-A0A3Q2E6R9-F1-model.pdbqt	-8.441	-8.402	-8.442	-8.424	-8.392	flumethasone	-8.4202
aligned_AF-A0A673WSI9-F1-model.pdbqt	-10.003	-10.002	-9.871	-9.979	-9.978	clobestasol	-9.9666
aligned_AF-A0A673YXZ5-F1-model.pdbqt	-6.951	-6.948	-6.942	-6.954	-6.922	clofenotane	-6.9434
aligned_AF-A0A4W5QCC6-F1-model.pdbqt	-4.65	-4.637	-4.601	-4.638	-4.596	glyphosate	-4.6244
aligned_AF-A0A6J2X0E2-F1-model.pdbqt	-6.766	-6.776	-6.762	-6.763	-6.763	mometasone	-6.766
aligned_AF-A0A3B1JCZ4-F1-model.pdbqt	-9.133	-9.144	-9.149	-9.14	-9.149	clobestasol	-9.143
aligned_AF-A0A3B4VFZ1-F1-model.pdbqt	-7.062	-7.009	-7.085	-6.919	-6.992	predisolone	-7.0134
aligned_AF-A0A4W6E3U7-F1-model.pdbqt	-7.829	-7.783	-7.815	-7.778	-7.779	mometasone	-7.7968
aligned_AF-A0A3Q3SWH1-F1-model.pdbqt	-9.843	-9.817	-9.837	-9.789	-9.841	flumethasone	-9.8254
aligned_AF-A0A6J2WZS9-F1-model.pdbqt	-5.325	-5.328	-5.329	-5.321	-5.324	triclocarban	-5.3254
aligned_AF-A0A3Q3GKE0-F1-model.pdbqt	-6.031	-6.067	-6.082	-6.016	-6.05	prednicarbate	-6.0492
aligned_AF-A0A6Q2WXQ9-F1-model.pdbqt	-9.284	-9.277	-9.246	-9.267	-9.256	cortisol	-9.266
aligned_AF-A0A671UB32-F1-model.pdbqt	-9.408	-9.432	-9.389	-9.422	-9.426	triamcinolone	-9.4154
aligned_AF-A0A671UB32-F1-model.pdbqt	-9.901	-9.919	-9.883	-9.915	-9.911	flumethasone	-9.9058
aligned_AF-A0A672R5A8-F1-model.pdbqt	-9.188	-9.209	-9.183	-9.206	-9.192	flumethasone	-9.1956
aligned_AF-G3QBY5-F1-model.pdbqt	-6.522	-6.515	-6.566	-6.51	-6.561	prednicarbate	-6.5348
aligned_AF-A0A6P7NRG2-F1-model.pdbqt	-9.248	-9.251	-9.245	-9.242	-9.269	dexamethasone	-9.251
aligned_AF-A0A3Q0RUT9-F1-model.pdbqt	-6.398	-6.435	-6.379	-6.404	-6.417	prednicarbate	-6.4066
aligned_AF-A0A1A8HYB3-F1-model.pdbqt	-5.745	-5.868	-5.768	-5.764	-5.824	atrazine	-5.7938
aligned_AF-A0A3Q4GVH7-F1-model.pdbqt	-7.402	-7.413	-7.419	-7.393	-7.4	clofenotane	-7.4054
aligned_AF-A0A672R5A8-F1-model.pdbqt	-8.688	-8.736	-8.752	-8.707	-8.759	triamcinolone	-8.7284
aligned_AF-A0A6P3W3H6-F1-model.pdbqt	-9.112	-9.14	-9.104	-9.098	-9.131	dexamethasone	-9.117
aligned_AF-A0A3Q2Q9J2-F1-model.pdbqt	-6.582	-6.554	-6.539	-6.587	-6.598	prednicarbate	-6.572
aligned_AF-A0A1A7WDX0-F1-model.pdbqt	-7.777	-7.716	-7.776	-7.773	-7.759	osilodrostat	-7.7602
aligned_AF-A0A671UE66-F1-model.pdbqt	-6.88	-6.832	-6.841	-6.853	-6.81	mapracorat	-6.8432
aligned_AF-A0A2U9C6P4-F1-model.pdbqt	-5.345	-5.361	-5.357	-5.351	-5.355	sevoflurane	-5.3538
aligned_AF-A0A6P3W3H6-F1-model.pdbqt	-7.211	-7.218	-7.2	-7.225	-7.22	osilodrostat	-7.2148
aligned_AF-A0A7N9ALU0-F1-model.pdbqt	-5.434	-5.429	-5.428	-5.43	-5.422	sevoflurane	-5.4286
aligned_AF-I3JP68-F1-model.pdbqt	-7.796	-7.76	-7.779	-7.783	-7.769	mapracorat	-7.7774
aligned_AF-A0A3P8Z8S2-F1-model.pdbqt	-9.874	-9.906	-9.867	-9.874	-9.84	clobestasol	-9.8722
aligned_AF-A0A6Q2WV38-F1-model.pdbqt	-7.233	-7.23	-7.234	-7.237	-7.218	triclocarban	-7.2304
aligned_AF-A0A673WJ72-F1-model.pdbqt	-9.679	-9.636	-9.702	-9.647	-9.682	dexamethasone	-9.6692
aligned_AF-A0A3B3V5Z8-F1-model.pdbqt	-4.602	-4.609	-4.603	-4.368	-4.607	glyphosate	-4.5578
aligned_AF-A0A673YWU3-F1-model.pdbqt	-7.269	-7.268	-7.267	-7.287	-7.265	triclocarban	-7.2712
aligned_AF-A0A672R5A8-F1-model.pdbqt	-7.344	-7.358	-7.407	-7.356	-7.346	clofenotane	-7.3622
aligned_AF-A0A673YWL1-F1-model.pdbqt	-5.128	-5.109	-5.075	-5.188	-5.139	prednicarbate	-5.1278
aligned_AF-A0A665UJH8-F1-model.pdbqt	-4.621	-4.578	-4.648	-4.576	-4.598	glyphosate	-4.6042
aligned_AF-A0A4W4EIA3-F1-model.pdbqt	17.616	17.641	17.648	17.531	17.544	mometasone	17.596
aligned_AF-A0A673YVX8-F1-model.pdbqt	-8.903	-8.917	-8.906	-8.927	-8.914	predisolone	-8.9134
aligned_AF-A0A3Q3AB14-F1-model.pdbqt	-8.879	-8.876	-8.877	-8.894	-8.895	triamcinolone	-8.8842
aligned_AF-A0A673WJ72-F1-model.pdbqt	-7.048	-7.001	-7.093	-7.127	-6.977	prednicarbate	-7.0492
aligned_AF-A0A669EL53-F1-model.pdbqt	-7.34	-7.33	-7.317	-7.329	-7.312	triclocarban	-7.3256
aligned_AF-A0A7N6BPF5-F1-model.pdbqt	-9.382	-9.394	-9.385	-9.437	-9.368	cortisol	-9.3932
aligned_AF-A0A0D6E1Q9-F1-model.pdbqt	-8.483	-8.504	-8.491	-8.47	-8.486	mapracorat	-8.4868
aligned_AF-A0A1A8MV28-F1-model.pdbqt	-7.849	-7.866	-7.87	-7.864	-7.87	osilodrostat	-7.8638
aligned_AF-A0A673WJ96-F1-model.pdbqt	-9.179	-9.14	-9.138	-9.131	-9.153	cortisol	-9.1482
aligned_AF-A0A7N6BPF5-F1-model.pdbqt	-7.502	-7.497	-7.503	-7.506	-7.509	osilodrostat	-7.5034
aligned_AF-A0A2D0SEE8-F1-model.pdbqt	-4.199	-4.057	-4.048	-4.014	-4.147	prednicarbate	-4.093
aligned_AF-A0A3B5AC37-F1-model.pdbqt	-5.002	-4.827	-4.825	-5.141	-4.859	prednicarbate	-4.9308
aligned_AF-B7ZEQ7-F1-model.pdbqt	-7.229	-7.273	-7.29	-7.236	-7.226	mometasone	-7.2508
aligned_AF-P49843-F1-model.pdbqt	-6.935	-6.908	-6.938	-6.916	-6.931	triclocarban	-6.9256
aligned_AF-A0A673YWU3-F1-model.pdbqt	-9.234	-9.255	-9.255	-9.248	-9.277	predisolone	-9.2538
aligned_AF-A0A4W5QRM5-F1-model.pdbqt	-8.349	-8.355	-8.332	-8.321	-8.328	mometasone	-8.337
aligned_AF-A0A4W4EHL9-F1-model.pdbqt	-7.576	-7.579	-7.58	-7.579	-7.574	osilodrostat	-7.5776
aligned_AF-A0A673WVG5-F1-model.pdbqt	-8.4	-8.398	-8.405	-8.399	-8.404	mometasone	-8.4012
aligned_AF-A0A3Q0RWX7-F1-model.pdbqt	-8.693	-8.692	-8.685	-8.685	-8.694	triamcinolone	-8.6898
aligned_AF-A0A3B3I6N4-F1-model.pdbqt	-7.755	-7.731	-7.718	-7.732	-7.749	mometasone	-7.737
aligned_AF-A0A3B3BG10-F1-model.pdbqt	-8.905	-8.894	-8.897	-8.892	-8.898	predisolone	-8.8972
aligned_AF-A0A4W5NMM7-F1-model.pdbqt	-4.128	-4.107	-4.093	-4.143	-4.102	halcinonide	-4.1146
aligned_AF-A0A672GEA5-F1-model.pdbqt	-9.48	-9.469	-9.464	-9.52	-9.5	flumethasone	-9.4866
aligned_AF-A0A7N6BPF5-F1-model.pdbqt	-9.518	-9.557	-9.54	-9.551	-9.549	triamcinolone	-9.543
aligned_AF-A0A6Q2WV38-F1-model.pdbqt	-5.314	-5.314	-5.307	-5.306	-5.304	sevoflurane	-5.309
aligned_AF-A0A6J2WZS9-F1-model.pdbqt	-8.605	-8.57	-8.595	-8.604	-8.597	dexamethasone	-8.5942
aligned_AF-A0A1A8M2D1-F1-model.pdbqt	-8.557	-8.552	-8.553	-8.63	-8.565	mometasone	-8.5714
aligned_AF-A0A3Q0RUT9-F1-model.pdbqt	-5.404	-5.398	-5.411	-5.4	-5.395	sevoflurane	-5.4016
aligned_AF-A0A4W6EW38-F1-model.pdbqt	-7.197	-7.201	-7.155	-7.224	-7.213	clofenotane	-7.198
aligned_AF-A0A3B4D9B2-F1-model.pdbqt	-5.681	-5.673	-5.695	-5.686	-5.682	atrazine	-5.6834
aligned_AF-A0A4W5NMM7-F1-model.pdbqt	-5.376	-5.403	-5.404	-5.387	-5.373	triamcinolone	-5.3886
aligned_AF-A0A3Q3SWH1-F1-model.pdbqt	-7.704	-7.701	-7.696	-7.694	-7.703	triclocarban	-7.6996
aligned_AF-A0A4W6EW28-F1-model.pdbqt	-8.891	-8.874	-8.889	-8.881	-8.884	beclomethasone	-8.8838
aligned_AF-A0A6P3W1N7-F1-model.pdbqt	-9.05	-9.094	-9.073	-9.087	-9.072	dexamethasone	-9.0752
aligned_AF-A0A3P8PI09-F1-model.pdbqt	-9.953	-9.936	-9.921	-9.93	-9.94	clobestasol	-9.936
aligned_AF-A0A3B4VFZ1-F1-model.pdbqt	-6.904	-6.927	-6.911	-6.908	-6.908	beclomethasone	-6.9116
aligned_AF-A0A6J2R396-F1-model.pdbqt	-10.351	-10.335	-10.334	-10.281	-10.313	halcinonide	-10.3228
aligned_AF-A0A4W5NKD0-F1-model.pdbqt	-4.636	-4.597	-4.637	-4.613	-4.635	glyphosate	-4.6236
aligned_AF-A0A0D6E1Q9-F1-model.pdbqt	-12.11	-12.098	-12.108	-12.098	-12.12	halcinonide	-12.1068
aligned_AF-A0A6Q2WXQ9-F1-model.pdbqt	-8.817	-8.8	-8.823	-8.784	-8.785	mometasone	-8.8018
aligned_AF-A0A673YWU3-F1-model.pdbqt	-7.602	-7.607	-7.628	-7.632	-7.616	mapracorat	-7.617
aligned_AF-A0A4W4EJI7-F1-model.pdbqt	-7.914	-7.919	-7.897	-7.907	-7.923	mometasone	-7.912
aligned_AF-A0A3Q2E6R9-F1-model.pdbqt	-5.437	-5.43	-5.432	-5.446	-5.431	sevoflurane	-5.4352
aligned_AF-A0A3P9B1R5-F1-model.pdbqt	-9.272	-9.276	-9.221	-9.264	-9.288	triamcinolone	-9.2642
aligned_AF-O73673-F1-model.pdbqt	-7.382	-7.382	-7.385	-7.269	-7.282	osilodrostat	-7.34
aligned_AF-A0A672FS10-F1-model.pdbqt	-8.929	-8.921	-8.886	-8.911	-8.945	triamcinolone	-8.9184
aligned_AF-A0A6Q2ZAV1-F1-model.pdbqt	-10.491	-10.496	-10.485	-10.513	-10.499	dexamethasone	-10.4968
aligned_AF-A0A6J2X0E2-F1-model.pdbqt	-5.407	-5.4	-5.406	-5.405	-5.404	sevoflurane	-5.4044
aligned_AF-A0A4W4EHR3-F1-model.pdbqt	-9.144	-9.127	-9.126	-9.137	-9.125	cortisol	-9.1318
aligned_AF-A0A4W5QRM5-F1-model.pdbqt	-6.636	-6.579	-6.643	-6.628	-6.617	clofenotane	-6.6206
aligned_AF-A0A665UJ19-F1-model.pdbqt	-6.242	-6.263	-6.284	-6.279	-6.278	beclomethasone	-6.2692
aligned_AF-A0A667XXJ8-F1-model.pdbqt	-8.672	-8.761	-8.727	-8.687	-8.687	cortisol	-8.7068
aligned_AF-A0A3B4GAN3-F1-model.pdbqt	-6.184	-6.169	-6.154	-6.178	-6.15	beclomethasone	-6.167
aligned_AF-A0A673YWU3-F1-model.pdbqt	-4.61	-4.601	-4.606	-4.607	-4.574	glyphosate	-4.5996
aligned_AF-A0A673YVX8-F1-model.pdbqt	-7.174	-7.182	-7.202	-7.188	-7.167	triclocarban	-7.1826
aligned_AF-A0A3Q2QAZ0-F1-model.pdbqt	-8.815	-8.819	-8.833	-8.834	-8.818	predisolone	-8.8238
aligned_AF-A0A3Q2YGW3-F1-model.pdbqt	-7.79	-7.778	-7.799	-7.763	-7.773	beclomethasone	-7.7806
aligned_AF-A0A3P8Z8S2-F1-model.pdbqt	-5.306	-5.544	-5.328	-5.328	-5.56	atrazine	-5.4132
aligned_AF-A0A2D0SEE8-F1-model.pdbqt	-8.745	-8.77	-8.765	-8.764	-8.748	triamcinolone	-8.7584
aligned_AF-A0A3Q2YGW3-F1-model.pdbqt	-9.766	-9.744	-9.782	-9.688	-9.715	dexamethasone	-9.739
aligned_AF-A0A6Q2WV38-F1-model.pdbqt	-5.773	-5.881	-5.854	-5.838	-5.827	atrazine	-5.8346
aligned_AF-A0A673YVN4-F1-model.pdbqt	-10.013	-10.007	-10.002	-10.008	-10.034	flumethasone	-10.0128
aligned_AF-A0A673WVG5-F1-model.pdbqt	-7.359	-7.348	-7.333	-7.335	-7.352	triclocarban	-7.3454
aligned_AF-A0A7N8X2D0-F1-model.pdbqt	-8.529	-8.673	-8.742	-8.767	-8.646	halcinonide	-8.6714
aligned_AF-A0A4W4EKR4-F1-model.pdbqt	-5.549	-5.568	-5.557	-5.564	-5.559	triclocarban	-5.5594
aligned_AF-A0A3Q0RWX7-F1-model.pdbqt	-9.294	-9.306	-9.295	-9.293	-9.293	flumethasone	-9.2962
aligned_AF-A0A4W4G8X0-F1-model.pdbqt	-9.105	-9.037	-9.077	-9.139	-9.084	triamcinolone	-9.0884
aligned_AF-A0A4W4EHL7-F1-model.pdbqt	-7.627	-7.591	-7.604	-7.595	-7.598	mometasone	-7.603
aligned_AF-A0A665UIX2-F1-model.pdbqt	-9.098	-8.952	-9.093	-9.076	-9.018	beclomethasone	-9.0474
aligned_AF-A0A6J2WZS9-F1-model.pdbqt	-5.435	-5.456	-5.459	-5.449	-5.445	sevoflurane	-5.4488
aligned_AF-A0A665UJ19-F1-model.pdbqt	-8.679	-8.727	-8.688	-8.711	-8.688	dexamethasone	-8.6986
aligned_AF-H2L7X2-F1-model.pdbqt	-7.384	-7.386	-7.382	-7.381	-7.381	osilodrostat	-7.3828
aligned_AF-M4AXU0-F1-model.pdbqt	-9.224	-9.219	-9.238	-9.221	-9.22	mometasone	-9.2244
aligned_AF-A0A673WSI9-F1-model.pdbqt	-4.594	-4.595	-4.624	-4.628	-4.612	glyphosate	-4.6106
aligned_AF-A0A3B4ELT8-F1-model.pdbqt	-9.292	-9.288	-9.285	-9.276	-9.269	flumethasone	-9.282
aligned_AF-A0A673HK26-F1-model.pdbqt	-7.561	-7.553	-7.562	-7.564	-7.562	osilodrostat	-7.5604
aligned_AF-A0A6J2R396-F1-model.pdbqt	-4.63	-4.618	-4.612	-4.594	-4.597	glyphosate	-4.6102
aligned_AF-A0A673ARW5-F1-model.pdbqt	-3.677	-3.706	-3.744	-3.763	-3.74	prednicarbate	-3.726
aligned_AF-A0A3P8PI09-F1-model.pdbqt	-9.92	-9.93	-9.92	-9.909	-9.927	flumethasone	-9.9212
aligned_AF-A0A672JWT2-F1-model.pdbqt	-8.114	-8.169	-8.102	-8.117	-8.116	mometasone	-8.1236
aligned_AF-A0A6J2R1I5-F1-model.pdbqt	-6.75	-6.762	-6.758	-6.744	-6.76	cortisol	-6.7548
aligned_AF-A0A7N6B9C8-F1-model.pdbqt	-5.328	-5.329	-5.314	-5.35	-5.378	sevoflurane	-5.3398
aligned_AF-A0A3Q0S1C3-F1-model.pdbqt	-5.114	-5.096	-5.121	-5.112	-5.145	osilodrostat	-5.1176
aligned_AF-A0A1A7XG54-F1-model.pdbqt	-8.315	-8.333	-8.288	-8.297	-8.326	halcinonide	-8.3118
aligned_AF-H2LNE3-F1-model.pdbqt	-9.776	-9.776	-9.783	-9.763	-9.778	dexamethasone	-9.7752
aligned_AF-Q1XHK0-F1-model.pdbqt	-4.351	-4.333	-4.363	-4.379	-4.584	glyphosate	-4.402
aligned_AF-A0A673YVX8-F1-model.pdbqt	-7.331	-7.322	-7.316	-7.335	-7.313	osilodrostat	-7.3234
aligned_AF-A0A1A7WDX0-F1-model.pdbqt	-8.453	-8.453	-8.45	-8.425	-8.454	halcinonide	-8.447
aligned_AF-A0A673YWL1-F1-model.pdbqt	-10.355	-10.311	-10.351	-10.36	-10.318	flumethasone	-10.339
aligned_AF-A0A3B3D5D8-F1-model.pdbqt	-9.244	-9.237	-9.228	-9.261	-9.253	triamcinolone	-9.2446
aligned_AF-A0A673WVG5-F1-model.pdbqt	-9.77	-9.707	-9.763	-9.772	-9.733	clobestasol	-9.749
aligned_AF-A0A3B4D9B2-F1-model.pdbqt	-7.423	-7.428	-7.429	-7.426	-7.433	osilodrostat	-7.4278
aligned_AF-A0A3Q0RUT9-F1-model.pdbqt	-8.326	-8.37	-8.322	-8.329	-8.33	beclomethasone	-8.3354
aligned_AF-A0A673YWZ9-F1-model.pdbqt	-9.152	-9.165	-9.166	-9.155	-9.14	cortisol	-9.1556
aligned_AF-A0A3B4VI66-F1-model.pdbqt	-8.362	-8.408	-8.376	-8.405	-8.359	mapracorat	-8.382
aligned_AF-A0A3B4ZYN2-F1-model.pdbqt	-6.944	-6.95	-6.944	-6.931	-6.956	beclomethasone	-6.945
aligned_AF-A0A672FRL6-F1-model.pdbqt	-4.301	-4.558	-4.556	-4.58	-4.558	glyphosate	-4.5106
aligned_AF-Q6RKQ3-F1-model.pdbqt	-4.334	-4.342	-4.359	-4.351	-4.325	glyphosate	-4.3422
aligned_AF-A0A4W5NM33-F1-model.pdbqt	-8.476	-8.424	-8.474	-8.464	-8.475	triclocarban	-8.4626
aligned_AF-A0A3P8WG92-F1-model.pdbqt	-8.676	-8.699	-8.701	-8.673	-8.692	halcinonide	-8.6882
aligned_AF-A0A673WSI9-F1-model.pdbqt	-9.871	-9.88	-9.879	-9.901	-9.882	flumethasone	-9.8826
aligned_AF-A0A3B5AC37-F1-model.pdbqt	-9.836	-9.844	-9.832	-9.865	-9.824	mapracorat	-9.8402
aligned_AF-A0A6Q2ZAV1-F1-model.pdbqt	-9.643	-9.633	-9.649	-9.642	-9.644	predisolone	-9.6422
aligned_AF-A0A3Q2E6R9-F1-model.pdbqt	-7.492	-7.459	-7.492	-7.486	-7.478	predisolone	-7.4814
aligned_AF-G3QBY4-F1-model.pdbqt	-10.896	-10.875	-10.867	-10.88	-10.869	halcinonide	-10.8774
aligned_AF-A0A4W4EHL7-F1-model.pdbqt	-8.608	-8.611	-8.646	-8.597	-8.625	clobestasol	-8.6174
aligned_AF-A0A4W4G8X0-F1-model.pdbqt	-8.593	-8.548	-8.578	-8.537	-8.547	predisolone	-8.5606
aligned_AF-A0A3B4X137-F1-model.pdbqt	-7.465	-7.463	-7.477	-7.235	-7.486	osilodrostat	-7.4252
aligned_AF-A0A4W4EJI7-F1-model.pdbqt	-7.152	-7.183	-7.194	-7.22	-7.131	beclomethasone	-7.176
aligned_AF-A0A1A7WDX0-F1-model.pdbqt	-7.038	-7.097	-7.029	-7.072	-7.031	beclomethasone	-7.0534
aligned_AF-A0A4W5NM33-F1-model.pdbqt	-6.026	-6.024	-5.994	-6.039	-6.021	dexamethasone	-6.0208
aligned_AF-A0A3B3V5Z8-F1-model.pdbqt	-10.11	-10.088	-10.101	-10.125	-10.123	flumethasone	-10.1094
aligned_AF-A0A3P8PI09-F1-model.pdbqt	-9.355	-9.352	-9.351	-9.356	-9.351	predisolone	-9.353
aligned_AF-A0A673YXZ5-F1-model.pdbqt	-8.808	-8.793	-8.782	-8.821	-8.791	mometasone	-8.799
aligned_AF-A0A3Q1JK88-F1-model.pdbqt	-8.984	-8.979	-8.984	-8.988	-9.004	cortisol	-8.9878
aligned_AF-A0A673HJE6-F1-model.pdbqt	-7.6	-7.58	-7.587	-7.607	-7.611	osilodrostat	-7.597
aligned_AF-A0A3Q2Q9J2-F1-model.pdbqt	-7.571	-7.565	-7.615	-7.601	-7.507	mapracorat	-7.5718
aligned_AF-A0A4W4EKM6-F1-model.pdbqt	-9.275	-9.158	-9.287	-9.287	-9.224	clobestasol	-9.2462
aligned_AF-A0A3Q2E6R9-F1-model.pdbqt	-7.309	-7.31	-7.315	-7.304	-7.326	osilodrostat	-7.3128
aligned_AF-A0A3Q2E6R9-F1-model.pdbqt	-7.641	-7.619	-7.607	-7.63	-7.645	clofenotane	-7.6284
aligned_AF-A0A672JWT2-F1-model.pdbqt	-7.559	-7.536	-7.546	-7.572	-7.558	osilodrostat	-7.5542
aligned_AF-A0A4W5NKD0-F1-model.pdbqt	-9.877	-9.89	-9.896	-9.888	-9.913	clobestasol	-9.8928
aligned_AF-A0A1A8PQN6-F1-model.pdbqt	-5.928	-5.946	-5.939	-5.954	-5.948	atrazine	-5.943
aligned_AF-A0A4W5NM33-F1-model.pdbqt	-5.937	-5.946	-5.942	-5.937	-5.959	predisolone	-5.9442
aligned_AF-H2LNE3-F1-model.pdbqt	-5.984	-5.975	-5.956	-5.964	-5.939	atrazine	-5.9636
aligned_AF-A0A7N6BPF5-F1-model.pdbqt	-8.698	-8.698	-8.679	-8.704	-8.683	mometasone	-8.6924
aligned_AF-A0A6P3W1N7-F1-model.pdbqt	-7.19	-7.189	-7.188	-7.168	-7.214	osilodrostat	-7.1898
aligned_AF-A0A1A8C987-F1-model.pdbqt	-6.806	-6.734	-6.673	-6.755	-6.786	mapracorat	-6.7508
aligned_AF-A0A4W4G4Z0-F1-model.pdbqt	-8.96	-8.947	-8.969	-8.975	-8.969	clobestasol	-8.964
aligned_AF-A0A3B5AC37-F1-model.pdbqt	-6.609	-6.611	-6.625	-6.629	-6.614	osilodrostat	-6.6176
aligned_AF-A0A3B4WZ32-F1-model.pdbqt	-5.162	-5.17	-5.162	-5.161	-5.184	triclocarban	-5.1678
aligned_AF-A0A673YXQ2-F1-model.pdbqt	-9.573	-9.56	-9.582	-9.574	-9.579	triamcinolone	-9.5736
aligned_AF-A0A3P8PIE4-F1-model.pdbqt	-6.512	-6.513	-6.495	-6.52	-6.473	triclocarban	-6.5026
aligned_AF-H2LNE3-F1-model.pdbqt	-7.779	-7.757	-7.767	-7.737	-7.756	clofenotane	-7.7592
aligned_AF-A0A6P3W3H6-F1-model.pdbqt	-7.276	-7.307	-7.298	-7.3	-7.308	beclomethasone	-7.2978
aligned_AF-A0A3B5AC37-F1-model.pdbqt	-6.171	-6.181	-6.17	-6.189	-6.175	cortisol	-6.1772
aligned_AF-A0A673HJE6-F1-model.pdbqt	-8.835	-8.822	-8.844	-8.845	-8.827	triamcinolone	-8.8346
aligned_AF-A0A673HKV4-F1-model.pdbqt	-9.472	-9.47	-9.455	-9.48	-9.465	triamcinolone	-9.4684
aligned_AF-A0A1A8EC44-F1-model.pdbqt	-4.769	-4.734	-4.695	-4.743	-4.727	sevoflurane	-4.7336
aligned_AF-A0A673YWL1-F1-model.pdbqt	-5.912	-5.878	-5.906	-5.891	-5.895	atrazine	-5.8964
aligned_AF-A0A1A7XG54-F1-model.pdbqt	-7.178	-7.229	-7.175	-7.183	-7.18	osilodrostat	-7.189
aligned_AF-A0A0D6E1Q9-F1-model.pdbqt	-10.847	-10.842	-10.859	-10.865	-10.84	triamcinolone	-10.8506
aligned_AF-A0A3B3I6N4-F1-model.pdbqt	-6.657	-6.672	-6.616	-6.621	-6.608	beclomethasone	-6.6348
aligned_AF-I3JP68-F1-model.pdbqt	-9.966	-9.952	-9.942	-9.941	-9.952	flumethasone	-9.9506
aligned_AF-A0A672JW62-F1-model.pdbqt	-8.135	-8.127	-8.137	-8.126	-8.138	mometasone	-8.1326
aligned_AF-A0A3Q2QAZ0-F1-model.pdbqt	-10.662	-10.593	-10.662	-10.614	-10.677	halcinonide	-10.6416
aligned_AF-A0A1A8HYB3-F1-model.pdbqt	-7.448	-7.453	-7.46	-7.452	-7.431	beclomethasone	-7.4488
aligned_AF-Q1XHK0-F1-model.pdbqt	-5.513	-5.545	-5.558	-5.524	-5.545	triclocarban	-5.537
aligned_AF-A0A4W4G4Z0-F1-model.pdbqt	-5.536	-5.557	-5.53	-5.55	-5.555	triclocarban	-5.5456
aligned_AF-A0A0D6E1Q9-F1-model.pdbqt	-11.074	-11.092	-11.058	-11.084	-11.104	dexamethasone	-11.0824
aligned_AF-A0A6P7NRG2-F1-model.pdbqt	-4.65	-4.654	-4.631	-4.292	-4.664	glyphosate	-4.5782
aligned_AF-A0A672FS80-F1-model.pdbqt	-7.201	-7.163	-7.242	-7.211	-7.192	clofenotane	-7.2018
aligned_AF-A0A6P7JIB6-F1-model.pdbqt	-8.753	-8.743	-8.72	-8.76	-8.756	clobestasol	-8.7464
aligned_AF-A0A673WSI9-F1-model.pdbqt	-9.139	-9.155	-9.149	-9.144	-9.129	predisolone	-9.1432
aligned_AF-A0A6Q2WV38-F1-model.pdbqt	-7.712	-7.588	-7.582	-7.612	-7.565	prednicarbate	-7.6118
aligned_AF-A0A2D0SEE8-F1-model.pdbqt	-7.606	-7.613	-7.574	-7.611	-7.564	clofenotane	-7.5936
aligned_AF-A0A672GEA5-F1-model.pdbqt	-7.688	-7.68	-7.695	-7.688	-7.691	mometasone	-7.6884
aligned_AF-A0A672R5A8-F1-model.pdbqt	-7.492	-7.495	-7.496	-7.494	-7.494	osilodrostat	-7.4942
aligned_AF-A0A673HK26-F1-model.pdbqt	-7.625	-7.627	-7.611	-7.621	-7.611	beclomethasone	-7.619
aligned_AF-A0A4W5NKD0-F1-model.pdbqt	-7.264	-7.283	-7.266	-7.275	-7.264	clofenotane	-7.2704
aligned_AF-A0A671UE66-F1-model.pdbqt	-8.292	-8.281	-8.291	-8.298	-8.289	triamcinolone	-8.2902
aligned_AF-A0A3B3HHZ3-F1-model.pdbqt	-8.784	-8.834	-8.825	-8.807	-8.82	mometasone	-8.814
aligned_AF-M4AXU0-F1-model.pdbqt	-7.439	-7.376	-7.357	-7.435	-7.38	osilodrostat	-7.3974
aligned_AF-A0A1A7XG54-F1-model.pdbqt	-7.601	-7.614	-7.577	-7.592	-7.585	clobestasol	-7.5938
aligned_AF-A0A665UJ19-F1-model.pdbqt	-7.28	-7.274	-7.251	-7.279	-7.259	clobestasol	-7.2686
aligned_AF-A0A4W4EKR4-F1-model.pdbqt	-4.581	-4.616	-4.619	-4.589	-4.621	glyphosate	-4.6052
aligned_AF-A0A1A8S240-F1-model.pdbqt	-2.426	-2.435	-2.436	-2.443	-2.442	glyphosate	-2.4364
aligned_AF-A0A3Q0RWX7-F1-model.pdbqt	-6.013	-6.019	-6.031	-6.003	-5.999	atrazine	-6.013
aligned_AF-A0A3B4X137-F1-model.pdbqt	-8.2	-8.18	-8.192	-8.198	-8.2	predisolone	-8.194
aligned_AF-A0A4W4G8X0-F1-model.pdbqt	-9.086	-9.084	-9.08	-9.096	-9.057	clobestasol	-9.0806
aligned_AF-A0A6Q2WXQ9-F1-model.pdbqt	-6.74	-6.717	-6.758	-6.712	-6.747	mapracorat	-6.7348
aligned_AF-A0A672JWT2-F1-model.pdbqt	-9.068	-9.058	-9.083	-9.059	-9.077	cortisol	-9.069
aligned_AF-A0A673YXZ5-F1-model.pdbqt	-6.065	-5.95	-6.124	-6.12	-6.071	prednicarbate	-6.066
aligned_AF-A0A665UIX2-F1-model.pdbqt	-6.295	-6.278	-6.152	-6.283	-6.281	triclocarban	-6.2578
aligned_AF-P49843-F1-model.pdbqt	-9.721	-9.719	-9.726	-9.722	-9.725	halcinonide	-9.7226
aligned_AF-A0A4W4EJL9-F1-model.pdbqt	12.151	12.13	12.148	12.126	12.157	dexamethasone	12.1424
aligned_AF-A0A3Q0RUT9-F1-model.pdbqt	-9.633	-9.669	-9.651	-9.641	-9.647	clobestasol	-9.6482
aligned_AF-A0A3P8TK42-F1-model.pdbqt	-5.902	-5.925	-5.901	-5.9	-5.917	atrazine	-5.909
aligned_AF-A0A3Q3GKE0-F1-model.pdbqt	-5.975	-6.01	-6.035	-6.024	-5.992	triclocarban	-6.0072
aligned_AF-A0A673ARW5-F1-model.pdbqt	-5.483	-5.493	-5.479	-5.476	-5.486	sevoflurane	-5.4834
aligned_AF-A0A673WVI2-F1-model.pdbqt	-9.562	-9.561	-9.578	-9.555	-9.566	mometasone	-9.5644
aligned_AF-A0A3Q3AB14-F1-model.pdbqt	-9.628	-9.66	-9.664	-9.653	-9.65	flumethasone	-9.651
aligned_AF-A0A1A7WDX0-F1-model.pdbqt	-8.689	-8.739	-8.753	-8.727	-8.681	triamcinolone	-8.7178
aligned_AF-A0A3B1IJY8-F1-model.pdbqt	-9.3	-9.285	-9.3	-9.311	-9.284	dexamethasone	-9.296
aligned_AF-A0A6P7JIB6-F1-model.pdbqt	-5.488	-5.487	-5.421	-5.522	-5.483	sevoflurane	-5.4802
aligned_AF-A0A4W4G5L7-F1-model.pdbqt	-9.689	-9.63	-9.695	-9.692	-9.7	halcinonide	-9.6812
aligned_AF-A0A087XJA9-F1-model.pdbqt	-6.377	-6.369	-6.37	-6.365	-6.37	mapracorat	-6.3702
aligned_AF-A0A4W6EW38-F1-model.pdbqt	-9.268	-9.279	-9.295	-9.298	-9.268	cortisol	-9.2816
aligned_AF-A0A673WVI2-F1-model.pdbqt	-7.584	-7.509	-7.611	-7.558	-7.576	prednicarbate	-7.5676
aligned_AF-A0A673YVY7-F1-model.pdbqt	-8.712	-8.732	-8.744	-8.725	-8.709	mometasone	-8.7244
aligned_AF-A0A3P9NF67-F1-model.pdbqt	-5.941	-5.937	-5.939	-5.94	-5.94	osilodrostat	-5.9394
aligned_AF-A0A673YXZ5-F1-model.pdbqt	-6.972	-7	-7.018	-6.956	-7.001	mapracorat	-6.9894
aligned_AF-A0A3B3HHZ3-F1-model.pdbqt	-9.631	-9.596	-9.607	-9.583	-9.609	flumethasone	-9.6052
aligned_AF-A0A1A8S240-F1-model.pdbqt	-4.044	-4.043	-4.042	-4.059	-4.026	cortisol	-4.0428
aligned_AF-A0A1A8HIZ9-F1-model.pdbqt	-10.491	-10.572	-10.527	-10.475	-10.484	halcinonide	-10.5098
aligned_AF-A0A673WJ72-F1-model.pdbqt	-9.284	-9.355	-9.34	-9.299	-9.339	cortisol	-9.3234
aligned_AF-A0A673YWU3-F1-model.pdbqt	-10.776	-10.78	-10.793	-10.81	-10.822	halcinonide	-10.7962
aligned_AF-A0A4W5NKD0-F1-model.pdbqt	-9.266	-9.264	-9.279	-9.259	-9.255	predisolone	-9.2646
aligned_AF-A0A673YWL1-F1-model.pdbqt	-9.558	-9.565	-9.524	-9.54	-9.554	predisolone	-9.5482
aligned_AF-A0A4W4EKU6-F1-model.pdbqt	21.273	21.268	21.03	20.987	20.615	prednicarbate	21.0346
aligned_AF-A0A672FXW4-F1-model.pdbqt	-7.488	-7.464	-7.483	-7.453	-7.517	triclocarban	-7.481
aligned_AF-A0A669EL53-F1-model.pdbqt	-7.891	-8.01	-7.935	-7.861	-7.888	mapracorat	-7.917
aligned_AF-A0A669EL53-F1-model.pdbqt	-4.329	-4.5	-4.381	-4.389	-4.358	glyphosate	-4.3914
aligned_AF-A0A3Q1JK88-F1-model.pdbqt	-7.291	-7.287	-7.283	-7.302	-7.284	clofenotane	-7.2894
aligned_AF-A0A3B4WZ32-F1-model.pdbqt	-5.542	-5.535	-5.543	-5.524	-5.553	sevoflurane	-5.5394
aligned_AF-A0A3B4VFZ1-F1-model.pdbqt	-7.109	-7.027	-7.139	-6.994	-7.031	prednicarbate	-7.06
aligned_AF-A0A4W5NLP4-F1-model.pdbqt	-10.529	-10.522	-10.53	-10.538	-10.527	halcinonide	-10.5292
aligned_AF-A0A1A7WDX0-F1-model.pdbqt	-7.507	-7.518	-7.513	-7.506	-7.499	clofenotane	-7.5086
aligned_AF-A0A3Q1I1F5-F1-model.pdbqt	-7.17	-7.168	-7.141	-7.128	-7.124	triclocarban	-7.1462
aligned_AF-A0A3B4ELT8-F1-model.pdbqt	-7.51	-7.517	-7.526	-7.522	-7.534	mometasone	-7.5218
aligned_AF-A0A3Q4GVH7-F1-model.pdbqt	-7.179	-7.171	-7.165	-7.193	-7.191	osilodrostat	-7.1798
aligned_AF-A0A665UJ19-F1-model.pdbqt	-9.202	-9.195	-9.211	-9.205	-9.208	halcinonide	-9.2042
aligned_AF-A0A6J2X0E2-F1-model.pdbqt	-6.628	-6.602	-6.585	-6.606	-6.618	mapracorat	-6.6078
aligned_AF-A0A671UE66-F1-model.pdbqt	-6.88	-6.86	-6.855	-6.868	-6.896	mometasone	-6.8718
aligned_AF-A0A3Q2ZGR2-F1-model.pdbqt	-9.039	-9.043	-9.079	-9.05	-9.085	cortisol	-9.0592
aligned_AF-A0A3Q1I1F5-F1-model.pdbqt	-10.017	-10.036	-10.024	-10.033	-10.041	dexamethasone	-10.0302
aligned_AF-A0A3B4WZ32-F1-model.pdbqt	-8.544	-8.575	-8.545	-8.539	-8.548	flumethasone	-8.5502
aligned_AF-A0A2U9C6P4-F1-model.pdbqt	-10.542	-10.52	-10.522	-10.537	-10.543	halcinonide	-10.5328
aligned_AF-A0A3Q3AB14-F1-model.pdbqt	-6.983	-6.987	-7.004	-6.994	-6.984	mapracorat	-6.9904
aligned_AF-A0A667XXJ8-F1-model.pdbqt	-7.186	-7.385	-7.378	-7.387	-7.387	osilodrostat	-7.3446
aligned_AF-A0A087XJA9-F1-model.pdbqt	-7.096	-7.104	-7.073	-7.045	-7.124	clobestasol	-7.0884
aligned_AF-A0A1A8M2D1-F1-model.pdbqt	-10.076	-10.085	-10.111	-10.094	-10.084	halcinonide	-10.09
aligned_AF-B7ZEQ7-F1-model.pdbqt	-8.712	-8.719	-8.736	-8.728	-8.721	triamcinolone	-8.7232
aligned_AF-A0A6J2R396-F1-model.pdbqt	-9.288	-9.305	-9.275	-9.302	-9.289	triamcinolone	-9.2918
aligned_AF-A0A3B3HHZ3-F1-model.pdbqt	-5.845	-5.83	-5.837	-5.849	-5.845	atrazine	-5.8412
aligned_AF-A0A673YXZ5-F1-model.pdbqt	-10.029	-10.004	-10.003	-10.015	-10.01	flumethasone	-10.0122
aligned_AF-G3QBY4-F1-model.pdbqt	-9.914	-9.912	-9.921	-9.907	-9.932	flumethasone	-9.9172
aligned_AF-A0A673YWZ9-F1-model.pdbqt	-8.675	-8.7	-8.691	-8.668	-8.66	mapracorat	-8.6788
aligned_AF-A0A3P8Z8R7-F1-model.pdbqt	-6.031	-5.979	-5.997	-5.989	-6.04	prednicarbate	-6.0072
aligned_AF-A0A3P8PI09-F1-model.pdbqt	-7.676	-7.674	-7.675	-7.677	-7.684	triclocarban	-7.6772
aligned_AF-A0A6P7JIB6-F1-model.pdbqt	-7.4	-7.403	-7.407	-7.405	-7.389	clofenotane	-7.4008
aligned_AF-A0A3B1JCZ4-F1-model.pdbqt	-8.633	-8.647	-8.639	-8.629	-8.635	predisolone	-8.6366
aligned_AF-A0A3P8PI09-F1-model.pdbqt	-9.516	-9.517	-9.495	-9.494	-9.515	cortisol	-9.5074
aligned_AF-A0A1A8AMF4-F1-model.pdbqt	-6.737	-6.794	-6.83	-6.834	-6.759	mapracorat	-6.7908
aligned_AF-A0A672FSV0-F1-model.pdbqt	-9.884	-9.777	-9.849	-9.889	-9.898	dexamethasone	-9.8594
aligned_AF-A0A673YXZ5-F1-model.pdbqt	-9.785	-9.866	-9.796	-9.812	-9.777	dexamethasone	-9.8072
aligned_AF-A0A3B4GAN3-F1-model.pdbqt	-7.159	-7.318	-7.323	-7.305	-7.275	triamcinolone	-7.276
aligned_AF-A0A3P9B1R5-F1-model.pdbqt	-6.444	-6.447	-6.444	-6.448	-6.464	prednicarbate	-6.4494
aligned_AF-A0A4W4EJL9-F1-model.pdbqt	-5.259	-5.265	-5.257	-5.259	-5.263	sevoflurane	-5.2606
aligned_AF-A0A672FS10-F1-model.pdbqt	-10.125	-10.164	-10.102	-10.137	-10.12	halcinonide	-10.1296
aligned_AF-A0A6P7JI16-F1-model.pdbqt	-8.09	-8.055	-8.096	-8.083	-8.072	beclomethasone	-8.0792
aligned_AF-A0A4W5NM33-F1-model.pdbqt	-5.2	-5.178	-5.189	-5.202	-5.176	clofenotane	-5.189
aligned_AF-A0A3Q2E6R9-F1-model.pdbqt	-7.892	-7.898	-7.856	-7.902	-7.877	cortisol	-7.885
aligned_AF-A0A3Q0S1C3-F1-model.pdbqt	-6.682	-6.6	-6.709	-6.719	-6.699	mapracorat	-6.6818
aligned_AF-A0A6Q2WXQ9-F1-model.pdbqt	-8.942	-8.953	-8.939	-8.954	-8.96	beclomethasone	-8.9496
aligned_AF-A0A4W4EJL9-F1-model.pdbqt	1.554	-3.672	-3.335	3.111	4.716	triclocarban	0.4748
aligned_AF-A0A673YXZ5-F1-model.pdbqt	-9.561	-9.559	-9.557	-9.561	-9.563	triamcinolone	-9.5602
aligned_AF-A0A4W4EHL7-F1-model.pdbqt	-9.015	-8.997	-9.034	-9.035	-9.012	dexamethasone	-9.0186
aligned_AF-A0A4W5NMQ8-F1-model.pdbqt	-6.135	-6.116	-6.131	-6.133	-6.115	triclocarban	-6.126
aligned_AF-A0A4W4EJL9-F1-model.pdbqt	-3.995	-3.814	-3.409	-3.995	-3.98	atrazine	-3.8386
aligned_AF-A0A3Q2YGW3-F1-model.pdbqt	-7.285	-7.171	-7.291	-7.252	-7.236	mapracorat	-7.247
aligned_AF-A0A4W4G8X0-F1-model.pdbqt	-8.944	-8.93	-8.885	-8.914	-8.943	mapracorat	-8.9232
aligned_AF-A0A4W4EHL9-F1-model.pdbqt	-4.966	-4.97	-4.923	-4.997	-4.964	prednicarbate	-4.964
aligned_AF-I3JP68-F1-model.pdbqt	-5.403	-5.425	-5.437	-5.394	-5.38	sevoflurane	-5.4078
aligned_AF-A0A672JW62-F1-model.pdbqt	-5.636	-5.627	-5.63	-5.624	-5.621	triclocarban	-5.6276
aligned_AF-A0A672FXW4-F1-model.pdbqt	-8.057	-8.004	-8.01	-8.031	-7.952	mometasone	-8.0108
aligned_AF-A0A3B4VI66-F1-model.pdbqt	-7.064	-6.958	-6.954	-6.928	-6.954	cortisol	-6.9716
aligned_AF-H2LNE3-F1-model.pdbqt	-9.057	-9.055	-9.065	-9.071	-9.054	clobestasol	-9.0604
aligned_AF-A0A673WJ96-F1-model.pdbqt	-10.81	-10.835	-10.84	-10.869	-10.859	halcinonide	-10.8426
aligned_AF-A0A3Q4GFP5-F1-model.pdbqt	-6.709	-6.707	-6.703	-6.71	-6.699	triclocarban	-6.7056
aligned_AF-A0A671UE66-F1-model.pdbqt	-8.101	-8.095	-8.126	-8.101	-8.104	clobestasol	-8.1054
aligned_AF-A0A6P7NRG2-F1-model.pdbqt	-7.258	-7.227	-7.278	-7.282	-7.257	osilodrostat	-7.2604
aligned_AF-A0A3B4VFZ1-F1-model.pdbqt	-7.927	-7.922	-7.928	-7.923	-7.935	dexamethasone	-7.927
aligned_AF-A0A673WJ72-F1-model.pdbqt	-7.106	-7.081	-7.097	-7.075	-7.094	osilodrostat	-7.0906
aligned_AF-A0A4W4G4Z0-F1-model.pdbqt	-7.404	-7.402	-7.402	-7.406	-7.399	osilodrostat	-7.4026
aligned_AF-A0A3B3V5Z8-F1-model.pdbqt	-10.671	-10.725	-10.724	-10.67	-10.657	halcinonide	-10.6894
aligned_AF-A0A4W4EKR4-F1-model.pdbqt	-9.168	-9.18	-9.18	-9.171	-9.176	flumethasone	-9.175
aligned_AF-A0A672FSV0-F1-model.pdbqt	-5.294	-5.275	-5.303	-5.275	-5.336	prednicarbate	-5.2966
aligned_AF-A0A3B4D9J0-F1-model.pdbqt	-4.701	-4.681	-4.352	-4.678	-4.681	glyphosate	-4.6186
aligned_AF-A0A4W4EKR4-F1-model.pdbqt	-7.517	-7.522	-7.486	-7.506	-7.537	osilodrostat	-7.5136
aligned_AF-A0A3Q4GFP5-F1-model.pdbqt	-8.659	-8.71	-8.667	-8.686	-8.68	predisolone	-8.6804
aligned_AF-A0A3B4VI66-F1-model.pdbqt	-6.136	-6.105	-6.126	-6.105	-6.115	osilodrostat	-6.1174
aligned_AF-G3QBY4-F1-model.pdbqt	-7.413	-7.429	-7.42	-7.42	-7.42	beclomethasone	-7.4204
aligned_AF-A0A3B3QSC9-F1-model.pdbqt	-5.74	-5.741	-5.739	-5.74	-5.736	clobestasol	-5.7392
aligned_AF-A0A673WVI2-F1-model.pdbqt	-10.717	-10.718	-10.723	-10.724	-10.707	dexamethasone	-10.7178
aligned_AF-A0A7N6BVF0-F1-model.pdbqt	-7.38	-7.39	-7.346	-7.337	-7.323	osilodrostat	-7.3552
aligned_AF-A0A7N8X2D0-F1-model.pdbqt	-8.064	-8.119	-8.062	-8.114	-8.087	mapracorat	-8.0892
aligned_AF-A0A667XXJ8-F1-model.pdbqt	-10.207	-10.183	-10.19	-10.203	-10.236	halcinonide	-10.2038
aligned_AF-Q6RKQ3-F1-model.pdbqt	-7.593	-7.593	-7.591	-7.588	-7.595	osilodrostat	-7.592
aligned_AF-A0A3B4ZYN2-F1-model.pdbqt	-6.152	-6.199	-5.734	-6.179	-5.913	mometasone	-6.0354
aligned_AF-A0A4W5QRM5-F1-model.pdbqt	-8.625	-8.639	-8.608	-8.605	-8.623	beclomethasone	-8.62
aligned_AF-A0A3P9B1R5-F1-model.pdbqt	-7.335	-7.351	-7.349	-7.356	-7.383	beclomethasone	-7.3548
aligned_AF-A0A6Q2ZAV1-F1-model.pdbqt	-6.854	-6.854	-6.865	-6.857	-6.838	triclocarban	-6.8536
aligned_AF-A0A3P8PIE4-F1-model.pdbqt	-10.292	-10.234	-10.234	-10.229	-10.27	clobestasol	-10.2518
aligned_AF-A0A7N6B9C8-F1-model.pdbqt	-7.803	-7.831	-7.82	-7.806	-7.85	beclomethasone	-7.822
aligned_AF-A0A2U9C6P4-F1-model.pdbqt	-7.156	-7.141	-7.15	-7.111	-7.171	prednicarbate	-7.1458
aligned_AF-A0A1A7ZMW0-F1-model.pdbqt	-9.358	-9.335	-9.413	-9.372	-9.359	dexamethasone	-9.3674
aligned_AF-A0A673WSI9-F1-model.pdbqt	-5.334	-5.404	-5.348	-5.412	-5.362	prednicarbate	-5.372
aligned_AF-A0A4W4EKU6-F1-model.pdbqt	-0.103	0.842	5.367	5.365	5.379	clofenotane	3.37
aligned_AF-A0A3Q1JK88-F1-model.pdbqt	-10.612	-10.567	-10.555	-10.59	-10.641	halcinonide	-10.593
aligned_AF-A0A3B4X137-F1-model.pdbqt	-8.825	-8.83	-8.865	-8.826	-8.851	triamcinolone	-8.8394
aligned_AF-A0A3B3QSC9-F1-model.pdbqt	-5.133	-5.147	-5.133	-5.141	-5.138	dexamethasone	-5.1384
aligned_AF-A0A673YXQ2-F1-model.pdbqt	-8.282	-8.228	-8.211	-8.204	-8.246	mometasone	-8.2342
aligned_AF-A0A3P8Z8S2-F1-model.pdbqt	-4.62	-4.616	-4.601	-4.248	-4.644	glyphosate	-4.5458
aligned_AF-G3QBY5-F1-model.pdbqt	-5.292	-5.332	-5.341	-5.383	-5.347	sevoflurane	-5.339
aligned_AF-A0A3Q2D1Z0-F1-model.pdbqt	-8.703	-8.688	-8.787	-8.693	-8.794	halcinonide	-8.733
aligned_AF-A0A3B4D9B2-F1-model.pdbqt	-9.176	-9.16	-9.194	-9.138	-9.186	dexamethasone	-9.1708
aligned_AF-A0A1A8RJS7-F1-model.pdbqt	-9.568	-9.559	-9.569	-9.566	-9.573	cortisol	-9.567
aligned_AF-A0A7N6B9C8-F1-model.pdbqt	-8.237	-8.246	-8.26	-8.234	-8.177	flumethasone	-8.2308
aligned_AF-A0A673HKV4-F1-model.pdbqt	-10.18	-10.193	-10.201	-10.199	-10.204	halcinonide	-10.1954
aligned_AF-A0A3P9B1D6-F1-model.pdbqt	-7.385	-7.425	-7.409	-7.362	-7.375	mapracorat	-7.3912
aligned_AF-A0A673WJ96-F1-model.pdbqt	-8.705	-8.723	-8.704	-8.718	-8.716	mometasone	-8.7132
aligned_AF-A0A667XXJ8-F1-model.pdbqt	-9.636	-9.614	-9.654	-9.621	-9.631	flumethasone	-9.6312
aligned_AF-A0A3P9B1R5-F1-model.pdbqt	-8.9	-8.902	-8.896	-8.92	-8.917	cortisol	-8.907
aligned_AF-A0A672JW62-F1-model.pdbqt	-9.034	-9.029	-9.048	-9.044	-9.038	triamcinolone	-9.0386
aligned_AF-A0A6J2X0E2-F1-model.pdbqt	-3.595	-3.545	-3.57	-3.357	-3.318	prednicarbate	-3.477
aligned_AF-A0A672FRL6-F1-model.pdbqt	-9.649	-9.647	-9.677	-9.649	-9.667	beclomethasone	-9.6578
aligned_AF-A0A4W4EKU6-F1-model.pdbqt	-3.853	-3.456	-3.463	-3.785	-3.457	glyphosate	-3.6028
aligned_AF-A0A3Q4GFP5-F1-model.pdbqt	-6.808	-6.778	-6.804	-6.749	-6.746	beclomethasone	-6.777
aligned_AF-A0A3B3D5D8-F1-model.pdbqt	-10.014	-10.031	-10.014	-9.988	-10.03	halcinonide	-10.0154
aligned_AF-A0A1A7XG54-F1-model.pdbqt	-4.377	-4.358	-4.605	-4.37	-4.395	glyphosate	-4.421
aligned_AF-A0A3B4X137-F1-model.pdbqt	-5.475	-5.5	-5.494	-5.482	-5.502	sevoflurane	-5.4906
aligned_AF-A0A673HK26-F1-model.pdbqt	-9.083	-9.043	-9.048	-9.061	-9.074	dexamethasone	-9.0618
aligned_AF-A0A673HJE6-F1-model.pdbqt	-5.398	-5.4	-5.39	-5.39	-5.392	sevoflurane	-5.394
aligned_AF-A0A671UB32-F1-model.pdbqt	-5.821	-5.83	-5.818	-5.809	-5.821	atrazine	-5.8198
aligned_AF-A0A6Q2ZAV1-F1-model.pdbqt	-8.993	-8.93	-8.953	-8.988	-8.954	mometasone	-8.9636
aligned_AF-A0A6J2R1I5-F1-model.pdbqt	-6.848	-6.805	-6.821	-6.821	-6.844	beclomethasone	-6.8278
aligned_AF-M4AXU0-F1-model.pdbqt	-6.183	-6.275	-6.147	-6.223	-6.245	prednicarbate	-6.2146
aligned_AF-A0A672R6C0-F1-model.pdbqt	-7.283	-7.257	-7.349	-7.25	-7.317	clofenotane	-7.2912
aligned_AF-A0A667XXJ8-F1-model.pdbqt	-5.422	-5.422	-5.421	-5.423	-5.425	sevoflurane	-5.4226
aligned_AF-A0A3B3V5P6-F1-model.pdbqt	-7.517	-7.534	-7.519	-7.525	-7.537	osilodrostat	-7.5264
aligned_AF-A0A4W4G8E5-F1-model.pdbqt	-8.862	-8.894	-8.881	-8.853	-8.853	mapracorat	-8.8686
aligned_AF-H2L7X2-F1-model.pdbqt	-8.819	-8.813	-8.816	-8.815	-8.778	triamcinolone	-8.8082
[truncated: 823 more rows]

## Sheet: Mapracorate_average
aligned_AF-A0A4W4EII3-F1-model.pdbqt	-10.078	-9.833	-10.033	-10.114	-10.099	mapracorat	-10.0314
aligned_AF-A0A3B5AC37-F1-model.pdbqt	-9.836	-9.844	-9.832	-9.865	-9.824	mapracorat	-9.8402
aligned_AF-A0A672FRL6-F1-model.pdbqt	-9.332	-9.362	-9.34	-9.35	-9.355	mapracorat	-9.3478
aligned_AF-A0A3B4ZYN2-F1-model.pdbqt	-9.318	-9.266	-9.263	-9.245	-9.26	mapracorat	-9.2704
aligned_AF-A0A7N6BVF0-F1-model.pdbqt	-9.093	-9.086	-9.112	-9.146	-9.204	mapracorat	-9.1282
aligned_AF-A0A673YWL1-F1-model.pdbqt	-9.112	-9.118	-9.12	-9.091	-9.127	mapracorat	-9.1136
aligned_AF-A0A4W4G8X0-F1-model.pdbqt	-8.944	-8.93	-8.885	-8.914	-8.943	mapracorat	-8.9232
aligned_AF-A0A3P8PI19-F1-model.pdbqt	-8.885	-8.914	-8.922	-8.932	-8.932	mapracorat	-8.917
aligned_AF-A0A4W4G8E5-F1-model.pdbqt	-8.862	-8.894	-8.881	-8.853	-8.853	mapracorat	-8.8686
aligned_AF-O73673-F1-model.pdbqt	-8.823	-8.869	-8.844	-8.824	-8.814	mapracorat	-8.8348
aligned_AF-A0A4W4EKM6-F1-model.pdbqt	-8.781	-8.752	-8.767	-8.769	-8.773	mapracorat	-8.7684
aligned_AF-A0A4W4G4Z0-F1-model.pdbqt	-8.66	-8.733	-8.686	-8.685	-8.697	mapracorat	-8.6922
aligned_AF-A0A673YWZ9-F1-model.pdbqt	-8.675	-8.7	-8.691	-8.668	-8.66	mapracorat	-8.6788
aligned_AF-A0A4W4EHR3-F1-model.pdbqt	-8.531	-8.492	-8.544	-8.575	-8.568	mapracorat	-8.542
aligned_AF-A0A4W4G5L7-F1-model.pdbqt	-8.547	-8.477	-8.511	-8.568	-8.585	mapracorat	-8.5376
aligned_AF-A0A0D6E1Q9-F1-model.pdbqt	-8.483	-8.504	-8.491	-8.47	-8.486	mapracorat	-8.4868
aligned_AF-A0A673YY11-F1-model.pdbqt	-8.418	-8.409	-8.4	-8.408	-8.426	mapracorat	-8.4122
aligned_AF-A0A3B1JCZ4-F1-model.pdbqt	-8.272	-8.409	-8.532	-8.403	-8.442	mapracorat	-8.4116
aligned_AF-A0A3B4D9B2-F1-model.pdbqt	-8.418	-8.417	-8.371	-8.401	-8.395	mapracorat	-8.4004
aligned_AF-A0A3B4VI66-F1-model.pdbqt	-8.362	-8.408	-8.376	-8.405	-8.359	mapracorat	-8.382
aligned_AF-A0A673WVI2-F1-model.pdbqt	-8.357	-8.388	-8.387	-8.37	-8.386	mapracorat	-8.3776
aligned_AF-A0A673HK26-F1-model.pdbqt	-8.392	-8.362	-8.365	-8.32	-8.341	mapracorat	-8.356
aligned_AF-A0A673YWI4-F1-model.pdbqt	-8.336	-8.321	-8.348	-8.329	-8.349	mapracorat	-8.3366
aligned_AF-A0A4W5NKD0-F1-model.pdbqt	-8.319	-8.324	-8.329	-8.321	-8.335	mapracorat	-8.3256
aligned_AF-A0A4W5QCC6-F1-model.pdbqt	-8.324	-8.333	-8.338	-8.307	-8.319	mapracorat	-8.3242
aligned_AF-A0A3B4GAN3-F1-model.pdbqt	-8.356	-8.312	-8.324	-8.283	-8.321	mapracorat	-8.3192
aligned_AF-A0A4W4EKR4-F1-model.pdbqt	-8.3	-8.293	-8.303	-8.279	-8.323	mapracorat	-8.2996
aligned_AF-B7ZEQ7-F1-model.pdbqt	-8.267	-8.275	-8.304	-8.234	-8.292	mapracorat	-8.2744
aligned_AF-A0A3P8PI09-F1-model.pdbqt	-8.248	-8.294	-8.268	-8.272	-8.261	mapracorat	-8.2686
aligned_AF-G3QBY5-F1-model.pdbqt	-8.26	-8.252	-8.264	-8.261	-8.248	mapracorat	-8.257
aligned_AF-A0A673HJE6-F1-model.pdbqt	-8.285	-8.232	-8.204	-8.237	-8.275	mapracorat	-8.2466
aligned_AF-A0A672R5A8-F1-model.pdbqt	-8.185	-8.265	-8.273	-8.21	-8.21	mapracorat	-8.2286
aligned_AF-A0A3B4VFZ1-F1-model.pdbqt	-8.236	-8.189	-8.233	-8.229	-8.207	mapracorat	-8.2188
aligned_AF-A0A3P8PIE4-F1-model.pdbqt	-8.182	-8.173	-8.16	-8.171	-8.169	mapracorat	-8.171
aligned_AF-A0A665UIX2-F1-model.pdbqt	-8.155	-8.153	-8.171	-8.169	-8.136	mapracorat	-8.1568
aligned_AF-A0A2D0SEE8-F1-model.pdbqt	-8.066	-8.196	-8.148	-8.134	-8.165	mapracorat	-8.1418
aligned_AF-A0A7N8X2D0-F1-model.pdbqt	-8.064	-8.119	-8.062	-8.114	-8.087	mapracorat	-8.0892
aligned_AF-A0A4W4EHL9-F1-model.pdbqt	-8.014	-8.043	-8.015	-8.023	-8.038	mapracorat	-8.0266
aligned_AF-A0A1A8RJS7-F1-model.pdbqt	-7.996	-8.045	-7.959	-7.984	-8.01	mapracorat	-7.9988
aligned_AF-Q1XHK0-F1-model.pdbqt	-7.963	-8.035	-7.97	-7.985	-7.99	mapracorat	-7.9886
aligned_AF-A0A3B4ELT8-F1-model.pdbqt	-8.006	-7.965	-7.992	-7.98	-7.961	mapracorat	-7.9808
aligned_AF-A0A6P7JIB6-F1-model.pdbqt	-7.983	-7.973	-7.976	-7.968	-7.966	mapracorat	-7.9732
aligned_AF-A0A3Q1JK88-F1-model.pdbqt	-7.962	-7.982	-7.963	-7.963	-7.966	mapracorat	-7.9672
aligned_AF-A0A3Q3GKE0-F1-model.pdbqt	-7.965	-7.984	-7.939	-7.917	-7.927	mapracorat	-7.9464
aligned_AF-A0A3P8Z8R7-F1-model.pdbqt	-7.926	-7.907	-7.891	-8.001	-7.923	mapracorat	-7.9296
aligned_AF-A0A669EL53-F1-model.pdbqt	-7.891	-8.01	-7.935	-7.861	-7.888	mapracorat	-7.917
aligned_AF-A0A673WJ72-F1-model.pdbqt	-7.905	-7.892	-7.924	-7.928	-7.902	mapracorat	-7.9102
aligned_AF-A0A673WJ96-F1-model.pdbqt	-8.085	-7.374	-7.954	-8.043	-8.085	mapracorat	-7.9082
aligned_AF-A0A673YXQ2-F1-model.pdbqt	-7.918	-7.909	-7.903	-7.896	-7.91	mapracorat	-7.9072
aligned_AF-A0A1A8M2D1-F1-model.pdbqt	-7.901	-7.885	-7.864	-7.892	-7.886	mapracorat	-7.8856
aligned_AF-A0A3P8Z8S2-F1-model.pdbqt	-7.839	-7.859	-7.933	-7.896	-7.873	mapracorat	-7.88
aligned_AF-A0A672R6C0-F1-model.pdbqt	-7.895	-7.855	-7.879	-7.854	-7.846	mapracorat	-7.8658
aligned_AF-H3DLH7-F1-model.pdbqt	-7.838	-7.905	-7.847	-7.842	-7.893	mapracorat	-7.865
aligned_AF-A0A665UJH8-F1-model.pdbqt	-7.841	-7.839	-7.829	-7.85	-7.901	mapracorat	-7.852
aligned_AF-A0A3Q2ZGR2-F1-model.pdbqt	-7.863	-7.86	-7.829	-7.839	-7.854	mapracorat	-7.849
aligned_AF-A7WK65-F1-model.pdbqt	-7.903	-7.776	-7.811	-7.773	-7.853	mapracorat	-7.8232
aligned_AF-A0A672JWH1-F1-model.pdbqt	-7.821	-7.837	-7.801	-7.852	-7.787	mapracorat	-7.8196
aligned_AF-A0A3Q3SWH1-F1-model.pdbqt	-7.825	-7.814	-7.826	-7.82	-7.792	mapracorat	-7.8154
aligned_AF-A0A3Q1I1F5-F1-model.pdbqt	-7.823	-7.805	-7.785	-7.832	-7.809	mapracorat	-7.8108
aligned_AF-A0A671UAK8-F1-model.pdbqt	-7.775	-7.782	-7.833	-7.82	-7.815	mapracorat	-7.805
aligned_AF-A0A3B4D9J0-F1-model.pdbqt	-7.781	-7.789	-7.806	-7.793	-7.789	mapracorat	-7.7916
aligned_AF-I3JP68-F1-model.pdbqt	-7.796	-7.76	-7.779	-7.783	-7.769	mapracorat	-7.7774
aligned_AF-A0A3Q0RUT9-F1-model.pdbqt	-7.589	-7.599	-8.062	-7.535	-8.072	mapracorat	-7.7714
aligned_AF-A0A4W6EW38-F1-model.pdbqt	-7.747	-7.742	-7.747	-7.763	-7.787	mapracorat	-7.7572
aligned_AF-A0A3B3D5D8-F1-model.pdbqt	-7.791	-7.762	-7.774	-7.71	-7.744	mapracorat	-7.7562
aligned_AF-A0A3P9B1R5-F1-model.pdbqt	-7.726	-7.734	-7.727	-7.724	-7.77	mapracorat	-7.7362
aligned_AF-A0A6J2R1I5-F1-model.pdbqt	-7.72	-7.709	-7.715	-7.71	-7.692	mapracorat	-7.7092
aligned_AF-A0A4W4EJI7-F1-model.pdbqt	-7.74	-7.686	-7.719	-7.643	-7.728	mapracorat	-7.7032
aligned_AF-A0A673WVG5-F1-model.pdbqt	-7.678	-7.667	-7.666	-7.66	-7.669	mapracorat	-7.668
aligned_AF-G3QBY4-F1-model.pdbqt	-7.631	-7.616	-7.652	-7.646	-7.647	mapracorat	-7.6384
aligned_AF-A0A672FXW4-F1-model.pdbqt	-7.645	-7.639	-7.623	-7.637	-7.612	mapracorat	-7.6312
aligned_AF-A0A3B3V5P6-F1-model.pdbqt	-7.629	-7.61	-7.694	-7.569	-7.651	mapracorat	-7.6306
aligned_AF-A0A672FSV0-F1-model.pdbqt	-7.626	-7.626	-7.597	-7.62	-7.639	mapracorat	-7.6216
aligned_AF-Q6RKQ3-F1-model.pdbqt	-7.616	-7.638	-7.643	-7.601	-7.597	mapracorat	-7.619
aligned_AF-A0A673YWU3-F1-model.pdbqt	-7.602	-7.607	-7.628	-7.632	-7.616	mapracorat	-7.617
aligned_AF-A0A2U9C6P4-F1-model.pdbqt	-7.581	-7.658	-7.565	-7.636	-7.613	mapracorat	-7.6106
aligned_AF-A0A3Q2Q9J2-F1-model.pdbqt	-7.571	-7.565	-7.615	-7.601	-7.507	mapracorat	-7.5718
aligned_AF-A0A3Q4GVH7-F1-model.pdbqt	-7.548	-7.521	-7.566	-7.549	-7.531	mapracorat	-7.543
aligned_AF-A0A1A8EC44-F1-model.pdbqt	-7.544	-7.537	-7.521	-7.534	-7.535	mapracorat	-7.5342
aligned_AF-A0A3Q2QAZ0-F1-model.pdbqt	-7.528	-7.521	-7.528	-7.532	-7.528	mapracorat	-7.5274
aligned_AF-M4AXU0-F1-model.pdbqt	-7.328	-7.701	-7.334	-7.825	-7.429	mapracorat	-7.5234
aligned_AF-A0A4W6EW28-F1-model.pdbqt	-7.487	-7.505	-7.493	-7.541	-7.521	mapracorat	-7.5094
aligned_AF-A0A667XXJ8-F1-model.pdbqt	-7.525	-7.497	-7.524	-7.497	-7.485	mapracorat	-7.5056
aligned_AF-A0A673HKV4-F1-model.pdbqt	-7.511	-7.477	-7.506	-7.413	-7.512	mapracorat	-7.4838
aligned_AF-A0A672JVZ3-F1-model.pdbqt	-7.426	-7.457	-7.479	-7.438	-7.467	mapracorat	-7.4534
aligned_AF-A0A6Q2ZAV1-F1-model.pdbqt	-7.439	-7.448	-7.452	-7.459	-7.434	mapracorat	-7.4464
aligned_AF-A0A3P9NF67-F1-model.pdbqt	-7.447	-7.424	-7.443	-7.436	-7.4	mapracorat	-7.43
aligned_AF-A0A3P8WAZ8-F1-model.pdbqt	-7.411	-7.39	-7.43	-7.415	-7.455	mapracorat	-7.4202
aligned_AF-A0A6P7JI16-F1-model.pdbqt	-7.391	-7.411	-7.45	-7.377	-7.392	mapracorat	-7.4042
aligned_AF-A0A4W5NMM7-F1-model.pdbqt	-7.44	-7.421	-7.397	-7.362	-7.382	mapracorat	-7.4004
aligned_AF-A0A3P9B1D6-F1-model.pdbqt	-7.385	-7.425	-7.409	-7.362	-7.375	mapracorat	-7.3912
aligned_AF-A0A3Q3APR2-F1-model.pdbqt	-7.382	-7.369	-7.366	-7.37	-7.398	mapracorat	-7.377
aligned_AF-A0A4W6E3U7-F1-model.pdbqt	-7.368	-7.352	-7.404	-7.367	-7.371	mapracorat	-7.3724
aligned_AF-A0A4W4EHL7-F1-model.pdbqt	-7.364	-7.361	-7.36	-7.364	-7.361	mapracorat	-7.362
aligned_AF-A0A3B3V5Z8-F1-model.pdbqt	-7.474	-7.292	-7.301	-7.451	-7.277	mapracorat	-7.359
aligned_AF-A0A672JW62-F1-model.pdbqt	-7.227	-7.343	-7.355	-7.359	-7.351	mapracorat	-7.327
aligned_AF-A0A672JWT2-F1-model.pdbqt	-7.334	-7.329	-7.344	-7.304	-7.317	mapracorat	-7.3256
aligned_AF-A0A4W5NLP4-F1-model.pdbqt	-7.292	-7.297	-7.316	-7.318	-7.31	mapracorat	-7.3066
aligned_AF-A0A1A7ZMW0-F1-model.pdbqt	-7.082	-7.356	-7.321	-7.363	-7.359	mapracorat	-7.2962
aligned_AF-A0A6J2R396-F1-model.pdbqt	-7.266	-7.265	-7.282	-7.297	-7.263	mapracorat	-7.2746
aligned_AF-A0A673YVN4-F1-model.pdbqt	-7.278	-7.265	-7.253	-7.266	-7.262	mapracorat	-7.2648
aligned_AF-A0A3B4WZ32-F1-model.pdbqt	-7.292	-7.198	-7.288	-7.259	-7.271	mapracorat	-7.2616
aligned_AF-A0A6P3W3H6-F1-model.pdbqt	-7.288	-7.256	-7.267	-7.27	-7.224	mapracorat	-7.261
aligned_AF-A0A3Q2YGW3-F1-model.pdbqt	-7.285	-7.171	-7.291	-7.252	-7.236	mapracorat	-7.247
aligned_AF-P49843-F1-model.pdbqt	-7.236	-7.216	-7.255	-7.236	-7.261	mapracorat	-7.2408
aligned_AF-A0A6P3W1N7-F1-model.pdbqt	-7.238	-7.224	-7.234	-7.211	-7.209	mapracorat	-7.2232
aligned_AF-A0A6Q2WV38-F1-model.pdbqt	-7.749	-7.04	-7.047	-7.061	-7.047	mapracorat	-7.1888
aligned_AF-A0A7N9ALU0-F1-model.pdbqt	-7.189	-7.158	-7.192	-7.185	-7.152	mapracorat	-7.1752
aligned_AF-A0A3P8PIB4-F1-model.pdbqt	-7.126	-7.133	-7.16	-7.147	-7.095	mapracorat	-7.1322
aligned_AF-A0A3P8TK42-F1-model.pdbqt	-7.102	-7.123	-7.097	-7.09	-7.073	mapracorat	-7.097
aligned_AF-S6BTT8-F1-model.pdbqt	-7.102	-7.067	-7.103	-7.094	-7.108	mapracorat	-7.0948
aligned_AF-A0A3B1IJY8-F1-model.pdbqt	-7.076	-7.053	-7.092	-7.091	-7.09	mapracorat	-7.0804
aligned_AF-A0A1A8HYB3-F1-model.pdbqt	-7.113	-7.109	-7.008	-7.063	-7.073	mapracorat	-7.0732
aligned_AF-A0A6J2R594-F1-model.pdbqt	-7.055	-7.037	-7.1	-7.077	-7.045	mapracorat	-7.0628
aligned_AF-A0A671UB32-F1-model.pdbqt	-7.042	-7.089	-7.065	-6.99	-7.026	mapracorat	-7.0424
aligned_AF-A0A4W5NKC4-F1-model.pdbqt	-7.047	-7.03	-7.058	-7.022	-7.032	mapracorat	-7.0378
aligned_AF-A0A7N6BPF5-F1-model.pdbqt	-7.046	-6.973	-7.047	-7.036	-7.058	mapracorat	-7.032
aligned_AF-A0A3Q3AB14-F1-model.pdbqt	-6.983	-6.987	-7.004	-6.994	-6.984	mapracorat	-6.9904
aligned_AF-A0A673YXZ5-F1-model.pdbqt	-6.972	-7	-7.018	-6.956	-7.001	mapracorat	-6.9894
aligned_AF-A0A673YVX8-F1-model.pdbqt	-6.979	-6.967	-6.997	-6.959	-6.999	mapracorat	-6.9802
aligned_AF-A0A3B3I6N4-F1-model.pdbqt	-6.969	-6.957	-6.961	-6.977	-6.977	mapracorat	-6.9682
aligned_AF-A0A673WSI9-F1-model.pdbqt	-6.876	-6.862	-6.854	-6.887	-6.847	mapracorat	-6.8652
aligned_AF-A0A3B3QSC9-F1-model.pdbqt	-6.845	-6.843	-6.834	-6.865	-6.834	mapracorat	-6.8442
aligned_AF-A0A671UE66-F1-model.pdbqt	-6.88	-6.832	-6.841	-6.853	-6.81	mapracorat	-6.8432
aligned_AF-A0A1A7XG54-F1-model.pdbqt	-6.827	-6.847	-6.837	-6.853	-6.845	mapracorat	-6.8418
aligned_AF-A0A3Q4GFP5-F1-model.pdbqt	-6.803	-6.839	-6.882	-6.867	-6.777	mapracorat	-6.8336
aligned_AF-A0A3Q2D1Z0-F1-model.pdbqt	-6.809	-6.859	-6.793	-6.805	-6.871	mapracorat	-6.8274
aligned_AF-A0A1A8HIZ9-F1-model.pdbqt	-6.813	-6.793	-6.781	-6.828	-6.785	mapracorat	-6.8
aligned_AF-A0A672FS80-F1-model.pdbqt	-6.807	-6.795	-6.798	-6.764	-6.825	mapracorat	-6.7978
aligned_AF-A0A1A8AMF4-F1-model.pdbqt	-6.737	-6.794	-6.83	-6.834	-6.759	mapracorat	-6.7908
aligned_AF-H2L7X2-F1-model.pdbqt	-6.781	-6.749	-6.786	-6.756	-6.777	mapracorat	-6.7698
aligned_AF-A0A1A8C987-F1-model.pdbqt	-6.806	-6.734	-6.673	-6.755	-6.786	mapracorat	-6.7508
aligned_AF-A0A6Q2WXQ9-F1-model.pdbqt	-6.74	-6.717	-6.758	-6.712	-6.747	mapracorat	-6.7348
aligned_AF-A0A665UJ19-F1-model.pdbqt	-6.738	-6.623	-6.636	-6.819	-6.763	mapracorat	-6.7158
aligned_AF-H2LNE3-F1-model.pdbqt	-6.724	-6.652	-6.75	-6.743	-6.686	mapracorat	-6.711
aligned_AF-A0A1A8MV28-F1-model.pdbqt	-6.695	-6.684	-6.68	-6.703	-6.658	mapracorat	-6.684
aligned_AF-M3ZH21-F1-model.pdbqt	-6.692	-6.647	-6.701	-6.674	-6.702	mapracorat	-6.6832
aligned_AF-A0A3Q0S1C3-F1-model.pdbqt	-6.682	-6.6	-6.709	-6.719	-6.699	mapracorat	-6.6818
aligned_AF-A0A1A7WDX0-F1-model.pdbqt	-6.63	-6.681	-6.651	-6.717	-6.677	mapracorat	-6.6712
aligned_AF-A0A672FS10-F1-model.pdbqt	-6.605	-6.61	-6.639	-6.624	-6.617	mapracorat	-6.619
aligned_AF-A0A6J2X0E2-F1-model.pdbqt	-6.628	-6.602	-6.585	-6.606	-6.618	mapracorat	-6.6078
aligned_AF-A0A4W5QRM5-F1-model.pdbqt	-6.607	-6.604	-6.611	-6.602	-6.59	mapracorat	-6.6028
aligned_AF-A0A1A8PQN6-F1-model.pdbqt	-6.546	-6.572	-6.588	-6.529	-6.561	mapracorat	-6.5592
aligned_AF-A0A3B4X137-F1-model.pdbqt	-6.554	-6.544	-6.542	-6.519	-6.56	mapracorat	-6.5438
aligned_AF-A0A3B3BG10-F1-model.pdbqt	-6.531	-6.535	-6.561	-6.51	-6.514	mapracorat	-6.5302
aligned_AF-A0A673YVY7-F1-model.pdbqt	-6.507	-6.558	-6.538	-6.489	-6.495	mapracorat	-6.5174
aligned_AF-A0A672GEA5-F1-model.pdbqt	-6.507	-6.541	-6.513	-6.497	-6.468	mapracorat	-6.5052
aligned_AF-A0A4W5NM33-F1-model.pdbqt	-6.513	-6.485	-6.477	-6.493	-6.492	mapracorat	-6.492
aligned_AF-A0A4W5NMQ8-F1-model.pdbqt	-6.487	-6.474	-6.501	-6.477	-6.493	mapracorat	-6.4864
aligned_AF-A0A6P7NRG2-F1-model.pdbqt	-6.426	-6.418	-6.387	-6.417	-6.379	mapracorat	-6.4054
aligned_AF-A0A087XJA9-F1-model.pdbqt	-6.377	-6.369	-6.37	-6.365	-6.37	mapracorat	-6.3702
aligned_AF-A0A6J2WZS9-F1-model.pdbqt	-6.349	-6.348	-6.373	-6.357	-6.366	mapracorat	-6.3586
aligned_AF-A0A673AST7-F1-model.pdbqt	-6.351	-6.368	-6.36	-6.363	-6.345	mapracorat	-6.3574
aligned_AF-A0A4W6ETL1-F1-model.pdbqt	-6.263	-6.256	-6.306	-6.352	-6.279	mapracorat	-6.2912
aligned_AF-A0A673ARW5-F1-model.pdbqt	-6.284	-6.325	-6.29	-6.282	-6.249	mapracorat	-6.286
aligned_AF-A0A3P8WG92-F1-model.pdbqt	-6.2	-6.232	-6.238	-6.185	-6.261	mapracorat	-6.2232
aligned_AF-A0A3Q2E6R9-F1-model.pdbqt	-6.105	-6.116	-6.075	-6.136	-6.113	mapracorat	-6.109
aligned_AF-A0A3B3HHZ3-F1-model.pdbqt	-6.095	-6.109	-6.11	-6.109	-6.096	mapracorat	-6.1038
aligned_AF-A0A3Q0RWX7-F1-model.pdbqt	-6.105	-6.073	-6.11	-6.075	-6.091	mapracorat	-6.0908
aligned_AF-A0A3P8W7X6-F1-model.pdbqt	-5.95	-5.966	-5.938	-5.893	-5.955	mapracorat	-5.9404
aligned_AF-A0A1A8DR95-F1-model.pdbqt	-5.294	-5.289	-5.263	-5.3	-5.254	mapracorat	-5.28
aligned_AF-A0A7N6B9C8-F1-model.pdbqt	-4.11	-4.075	-4.021	-4.072	-4.019	mapracorat	-4.0594
aligned_AF-A0A1A8S240-F1-model.pdbqt	-3.923	-3.769	-3.935	-3.837	-3.902	mapracorat	-3.8732
						average	-7.48092
