# Supplementary material for: Binding Affinity Ranking at the Molecular Initiating Event (BARMIE): An open-source computational pipeline for the rapid screening of chemical interactions with steroid receptors from many species
Source: PLoS One. 2026 Jul 15;21(7):e0353622. doi: 10.1371/journal.pone.0353622 (PMC13372184; doi:10.1371/journal.pone.0353622)
Supplement: S3 File — (XLSX) [file pone.0353622.s003.xlsx]

## Sheet: #1 to #40
Compounds list		#	GR1	GR2	Name
MMV024638 MB2 plate	C07	1	-8.249	-9.953	5-(3-fluorophenyl)-N-(1H-pyrrolo[2,3-c]pyridin-3-ylmethyl)-2,3-dihydro-1H-inden-2-amine
MMV1726212 MB2 plate	B02	2	-8.583	-8.86	2-[2-[(6-fluoro-2,3-dihydro-1H-inden-1-yl)amino]ethyl]phenol
MMV936405 MB2 plate	E05	3	-8.559	-8.811	2-fluoro-N-[(4-hydroxy-2,3-dihydrochromen-4-yl)methyl]benzenesulfonamide
MMV014853 MB2 plate	E10	4	-8.352	-8.802	5,7-dichloro-3-hydroxy-3-(2-methylimidazo[1,2-a]pyridin-3-yl)-1H-indol-2-one
MMV670631 MB2 plate	C04	5	-7.826	-8.121	2-(2-amino-4-cyclopropylimidazol-1-yl)-1-(2,4-dichlorophenyl)ethanol
MMV019547 MB2 plate	C06	6	-8.334	-8.008	N-(5-chloro-2-methylphenyl)-3-(2-chlorophenyl)-5-methyl-1,2-oxazole-4-carboxamide
MMV020203 MB2 plate	F06	7	-7.554	-7.622	2-ethyl-5-methyl-3-phenyl-N-pyridin-4-ylpyrazolo[1,5-a]pyrimidin-7-amine
MMV024309 MB2 plate	G11	8	-7.491	-7.491	4-(4-fluorophenyl)-7-(6-methoxypyridin-3-yl)isoquinolin-1-amine
MMV959706 MB2 plate	F05	9	-8.361	-8.361	[4-[[4-[3-chloro-5-(trifluoromethyl)phenyl]pyrimidin-2-yl]amino]phenyl]-(3-hydroxyazetidin-1-yl)methanone
MMV979319 MB2 plate	C09	10	-8.352	-7.844	2-[2-[(3-methyl-1-pyridin-2-ylbutyl)amino]ethyl]phenol
MMV1262756 MB2 plate	H09	11	-7.38	-7.753	7-methyl-N-[2-propoxy-5-(trifluoromethyl)phenyl]-[1,2,4]triazolo[1,5-a]pyrimidine-2-carboxamide
MMV1542706 MB2 plate	D07	12	-8.563	-9.066	2-(2-aminobenzimidazol-1-yl)-1-(2,4-dichlorophenyl)ethanol
MMV1828810 ZND plate	D10	13	-8.801	-9.066	7-fluoro-N-[(1S)-1-phenylethyl]-1H-indole-2-carboxamide
MMV1592761 ZND plate	A08	14	-8.89	-9.08	6-(6-chloroimidazo[1,2-a]pyridin-3-yl)-N-pyrrolidin-3-ylpyridin-2-amine
MMV1828056 ZND plate	H09	15	-8.414	-9.028	4-fluoro-N-[(1S)-1-phenylethyl]-1H-indole-2-carboxamide
MMV1828766 ZND plate	A10	16	-8.187	-8.617	6-fluoro-N-[(1S)-1-phenylethyl]-1H-indole-2-carboxamide
MMV1829658 ZND plate	H07	17	-8.459	-8.476	3-(2-methylphenyl)-5-phenyl-1,2,4-oxadiazole
MMV1829574 ZND plate	F08	18	-7.634	-8.467	3-(4-methylphenyl)-5-phenyl-1,2,4-oxadiazole
MMV1829659 ZND plate	D08	19	-8.037	-8.191	3-(3-methyl-2-pyridinyl)-5-phenyl-1,2,4-oxadiazole
MMV1501398 VEC plate	E10	20	-7.83	-7.83	Tetramethrin
MMV1794206 VEC plate	F11	21	-7.834	-8.459	Flufenerim
MMV1577462 VEC plate	F10	22	-7.586	-8.202	Cyfluthrin
MMV1794209 VEC plate	E11	23	-7.389	-8.144	2-hydroxy-3-(2-methylbut-3-en-2-yl)naphthalene-1,4-dione
MMV1633824 VEC plate	E05	24	-7.577	-8.023	Pyriproxyfen
MMV1577466 VEC plate	H07	25	-6.587	-7.591	Etofenprox
MMV637085 VEC plate	D03	26	-6.516	-7.553	Boric acid
MMV1577469 VEC plate	F04	27	-7.611	-7.506	Flupyradifurone
MMV1577456 VEC plate	G09	28	-8.908	-8.908	Bifenthrin
MMV083774 VEC plate	C03	29	-7.801	-7.801	Fipronil
MMV007300 MB2 plate	A08	30	-6.178	-6.393	3-[1-(1-benzylpiperidin-4-yl)piperidin-4-yl]-2-(2-phenylethyl)imidazo[4,5-b]pyridine
MMV022487 MB2 plate	D11	31	-5.726	-2.688	8-N-[3-chloro-5-(trifluoromethyl)phenyl]-9-piperidin-4-yl-2-N-propan-2-ylpurine-2,8-diamine
MMV020207 mB2 plate	G05	32	-6	-6.901	3-cyano-N-[4-[3-[(propan-2-ylamino)methyl]phenyl]phenyl]benzamide
MMV006187 MB2 plate	G02	33	-4.996	-5.7	N-(4,7-dimethyl-1,3-benzothiazol-2-yl)-N-(3-imidazol-1-ylpropyl)furan-2-carboxamide
MMV020192 MB2 plate	B05	34	-6.416	-6.635	6-amino-N-(4-fluorophenyl)-8-(4-methylphenyl)-4-thia-2-azatricyclo[7.3.0.03,7]dodeca-1(9),2,5,7-tetraene-5-carboxamide
MMV692107 ZND plate	E03	35	-4.346	-5.768	4-[2-[(4-fluorophenyl)methoxy]phenyl]-1-(4-methoxyphenyl)-3-methyl-5,7-dihydro-4H-pyrazolo[5,4-b]pyridin-6-one
MMV1796046 MB2 plate	G08	36	15.886	1.055	(4S,18S)-4,18-bis[(2S)-butan-2-yl]-7-methyl-6-oxa-13,20-dithia-3,10,17,22,23,24-hexazatetracyclo[17.2.1.15,8.112,15]tetracosa-1(21),5(24),7,12(23),14,19(22)-hexaene-2,9,16-trione
MMV893415 Znd plate	G10	37	-5.555	-2.683	8-N-[3,5-bis(trifluoromethyl)phenyl]-9-piperidin-4-yl-2-N-propan-2-ylpurine-2,8-diamine
MMV1794213 Vec plate	C02	38	-6.203	-3.578	3-chloro-1-(3-chloro-2-pyridinyl)-N-[2,4-dichloro-6-(2-cyanopropan-2-ylcarbamoyl)phenyl]pyrazole-5-carboxamide
MVV1794212 Vec plate	B02	39	-5.46	-3.865	1-[3-bromo-1-(3-chloro-2-pyridinyl)pyrazole-5-carbonyl]-8-methyl-3-propan-2-yl-2H-quinazolin-4-one
MVV006597 MB2 plate	E07	40	-6.295	-4.877	7-chloro-4-(3-cyclopentylpropanoyl)-5-(4-fluorophenyl)-3,5-dihydro-1H-1,4-benzodiazepin-2-one

## Sheet: All GR1
aligned_GR1Omykiss_DepositedStructure_SUBSTANCE_SID_404647526_Version_4_vina_out.pdbqt	-6.849
aligned_GR1Omykiss_PubChem_compound_smiles_c1(c(F)cccc1)c2ccc(OCC(=O)N3CCC(N4CCN(CC)CC4)CC3)cc2_records_vina_out.pdbqt	-6.565
aligned_GR1Omykiss_PubChem_compound_smiles_c1(cc(_C=N_c2c(SC(F)(F)F)c(C#N)nn2c3c(Cl)cc(C(F)(F)F)cc3Cl)ccc1O)OC_records_vina_out.pdbqt	-4.905
aligned_GR1Omykiss_PubChem_compound_smiles_c1(ccc(c2c(C)c(OCc3ccccc3_C(=C_OC)_C(=O)OC)n(C)n2)c(C)c1)C_records_vina_out.pdbqt	-6.325
aligned_GR1Omykiss_PubChem_compound_smiles_c1(cccc2)c2C(=O)C(C(C)(C)C=C)=C(O)C1=O_records_vina_out.pdbqt	-7.389
aligned_GR1Omykiss_PubChem_compound_smiles_C1(O)(c(cc(Cl)cc2Cl)c2NC1=O)c3c(C)nc(cccc4)n34_records_vina_out.pdbqt	-8.352
aligned_GR1Omykiss_PubChem_compound_smiles_C1=NN(Cc2ccccc2)C(=O)C=C1OCCNC(OCC)=O_records_vina_out.pdbqt	-7.378
aligned_GR1Omykiss_PubChem_compound_smiles_C1C(N2CCC(n3c(c4nc3CCc5ccccc5)nccc4)CC2)CCN(Cc6ccccc6)C1_records_vina_out.pdbqt	-6.178
aligned_GR1Omykiss_PubChem_compound_smiles_C1C2(c3ccc(OCc4nc(cc(C(=O)NCc5ccco5)cc6)c6[nH]4)cc3)CC(CC(C2)C7)CC17_records_vina_out.pdbqt	-7.168
aligned_GR1Omykiss_PubChem_compound_smiles_c1cc(C(NC2CN(c3nc(Nc4ccc(F)cc4)ncc3)CC2)=O)cc(C#N)c1_records_vina_out.pdbqt	-5.656
aligned_GR1Omykiss_PubChem_compound_smiles_c1cc(C)c(N(C(c2n(c3ncccc3Cl)nc(Br)c2)=O)CN(C(C)C)C4=O)c4c1_records_vina_out.pdbqt	-5.46
aligned_GR1Omykiss_PubChem_compound_smiles_c1cc(Cl)cc(c2nccc3c2nc(c4nonc4N)n3CCCNC(Cc5ccc(Cl)cc5)=O)c1_records_vina_out.pdbqt	-6.498
aligned_GR1Omykiss_PubChem_compound_smiles_c1cc(F)cc(c2cc3c(CC(NCc4c5c(cncc5)[nH]c4)C3)cc2)c1_records_vina_out.pdbqt	-8.249
aligned_GR1Omykiss_PubChem_compound_smiles_C1CC1c2cn(c(n2)N)CC(c3ccc(cc3Cl)Cl)O_records_vina_out.pdbqt	-7.826
aligned_GR1Omykiss_PubChem_compound_smiles_c1cc2c(OC3(CCN(Cc4c5c(cncc5)[nH]c4)CC3)CN(Cc6cc(C(N)=O)ccc6)C2)cc1_records_vina_out.pdbqt	-7.385
aligned_GR1Omykiss_PubChem_compound_smiles_C1n(ncc2c3ccc(S(C)(=O)=O)cc3)c2NC(c4cc(S(C5CC5)(=O)=O)ccc4)C1_records_vina_out.pdbqt	-6.835
aligned_GR1Omykiss_PubChem_compound_smiles_C1OCCN(CC2CCN(c3c(c4ncc3)scc4)CC2)C1_records_vina_out.pdbqt	-7.121
aligned_GR1Omykiss_PubChem_compound_smiles_CC(C)Nc1nc(c2cn1)n(C3CCNCC3)c(Nc4cc(Cl)cc(C(F)(F)F)c4)n2_records_vina_out.pdbqt	-5.726
aligned_GR1Omykiss_PubChem_compound_smiles_CC(C)Nc1nc(c2cn1)n(C3CCNCC3)c(Nc4cc(Cl)cc(F)c4)n2_records_vina_out.pdbqt	-5.392
aligned_GR1Omykiss_PubChem_compound_smiles_CC(c1c2c(NC(=O)C(CNCc3ccc4c(OCO4)c3)=C2)n(c5ccc(Cl)cc5)n1)(C)C_records_vina_out.pdbqt	-6.324
aligned_GR1Omykiss_PubChem_compound_smiles_CC(c1nn(Cc2ccccc2)c(C(N3CCC(Oc4cc(OC)ccc4)CC3)=O)c1)(C)C_records_vina_out.pdbqt	-5.646
aligned_GR1Omykiss_PubChem_compound_smiles_CC(c1sc(c2c(OC)ccc(Cl)c2)nc1C(NCCN3CCCCC3)=O)C_records_vina_out.pdbqt	-5.792
aligned_GR1Omykiss_PubChem_compound_smiles_CC(CC(c1ncccc1)NCCc2c(O)cccc2)C_records_vina_out.pdbqt	-7.244
aligned_GR1Omykiss_PubChem_compound_smiles_CC(n1ncc2c1nc(c3ccccc3)cc2C(N4c5c(cccc5)CCC4)=O)C_records_vina_out.pdbqt	-5.415
aligned_GR1Omykiss_PubChem_compound_smiles_CC(Nc1nc(n(C2CCNCC2)c(Nc3cc(C(F)(F)F)cc(C(F)(F)F)c3)n4)c4cn1)C_records_vina_out.pdbqt	-5.555
aligned_GR1Omykiss_PubChem_compound_smiles_CC(NCc1cc(c2ccc(NC(c3cc(C#N)ccc3)=O)cc2)ccc1)C_records_vina_out.pdbqt	-6
aligned_GR1Omykiss_PubChem_compound_smiles_CC1(CC1)Nc2nc(c3cn2)n(C4CCNC4)c(Nc5cc(Cl)cc(C(F)(F)F)c5)n3_records_vina_out.pdbqt	-2.983
aligned_GR1Omykiss_PubChem_compound_smiles_Cc1c(C(Nc2c(C)ccc(Cl)c2)=O)c(c3c(Cl)cccc3)no1_records_vina_out.pdbqt	-8.344
aligned_GR1Omykiss_PubChem_compound_smiles_Cc1c(Cl)cc(c2c1)N(C(Nc3cc(c4cncnc4)cc(F)c3)=O)CC2_records_vina_out.pdbqt	-6.563
aligned_GR1Omykiss_PubChem_compound_smiles_Cc1c2c(sc(N(C(c3occc3)=O)CCCn4cncc4)n2)c(C)cc1_records_vina_out.pdbqt	-4.996
aligned_GR1Omykiss_PubChem_compound_smiles_Cc1cc(O)c(c2n[nH]c(C(Nc3ccc(NC(C)=O)cc3)=O)c2)cc1_records_vina_out.pdbqt	-6.887
aligned_GR1Omykiss_PubChem_compound_smiles_Cc1ccc(c2c3c(sc(C(Nc4ccc(F)cc4)=O)c3N)nc(c25)CCC5)cc1_records_vina_out.pdbqt	-6.416
aligned_GR1Omykiss_PubChem_compound_smiles_Cc1nc(c2cc(C(NC3CCC(CCN4CCc(c5CC4)cc(C#N)cc5)CC3)=O)ccc2)[nH]c1_records_vina_out.pdbqt	-6.385
aligned_GR1Omykiss_PubChem_compound_smiles_Cc1ncc(c2ccc(C3(CCOCC3)CN)cc2)cc1_records_vina_out.pdbqt	-7.005
aligned_GR1Omykiss_PubChem_compound_smiles_Cc1nn(c2cc(Cl)ccc2)c3c1C(C(c4cc5c(OCO5)cc4)=O)CC(=O)N3_records_vina_out.pdbqt	-6.385
aligned_GR1Omykiss_PubChem_compound_smiles_Cc1nn(c2ccc(OC)cc2)c3c1C(c4c(OCc5ccc(F)cc5)cccc4)CC(=O)N3_records_vina_out.pdbqt	-4.346
aligned_GR1Omykiss_PubChem_compound_smiles_Cc1nn(C2CS(=O)(=O)CC2)c(C)c1C3N(Cc4cc5c(OCO5)cc4)C(=O)c(c6N3)cccc6_records_vina_out.pdbqt	-6.394
aligned_GR1Omykiss_PubChem_compound_smiles_CCC(n1c(C(C(C(=O)Nc(c23)cc(C)cc2)=C3)N4CCN(c5ccccc5)CC4)nnn1)(C)C_records_vina_out.pdbqt	-6.21
aligned_GR1Omykiss_PubChem_compound_smiles_CCc1c(O)c2c(C(Cc3c(Cl)cccc3)N(C)CC2)cc1_records_vina_out.pdbqt	-7.286
aligned_GR1Omykiss_PubChem_compound_smiles_CCc1nn(c2c1c3ccccc3)c(Nc4ccncc4)cc(C)n2_records_vina_out.pdbqt	-7.554
aligned_GR1Omykiss_PubChem_compound_smiles_CCCOc1c(NC(c2nn(c3n2)c(C)ccn3)=O)cc(C(F)(F)F)cc1_records_vina_out.pdbqt	-7.38
aligned_GR1Omykiss_PubChem_compound_smiles_CCN(_C(_NC)=C_[N+]([O-])=O)Cc1cnc(Cl)cc1_records_vina_out.pdbqt	-6.547
aligned_GR1Omykiss_PubChem_compound_smiles_CCN(CC)CCNc1nc(Nc2cccc(OC)c2)c3c(n(c4ccccc4)nc3)n1_records_vina_out.pdbqt	-5.795
aligned_GR1Omykiss_PubChem_compound_smiles_CCN(Cc1c(CNc2c(scc3)c3ncc2)cccc1)CC_records_vina_out.pdbqt	-7.019
aligned_GR1Omykiss_PubChem_compound_smiles_CCN(CCNC(c1ccc(NC(c2sc(c3c2)n(c4ccc(Cl)cc4)nc3C)=O)cc1)=O)CC_records_vina_out.pdbqt	-4.727
aligned_GR1Omykiss_PubChem_compound_smiles_CCN1CCN(Cc2ccc(c3nc(c4c3)nc[nH]c4N[C@@H](c5ccccc5)C)cc2)CC1_records_vina_out.pdbqt	-5.93
aligned_GR1Omykiss_PubChem_compound_smiles_CCOC(C(C(c1ccc(Br)cc1)C2=C(CC(C)(C)CC2=O)N3)=C3CC)=O_records_vina_out.pdbqt	-3.795
aligned_GR1Omykiss_PubChem_compound_smiles_CCOc1c(NC(CN2c3c(c(C)c(C(N(C)C)=O)s3)C(=O)N(Cc4ccccc4)C2=O)=O)cccc1_records_vina_out.pdbqt	-4.585
aligned_GR1Omykiss_PubChem_compound_smiles_CCOc1ccc(c2nc(NC(Cc3cc(OC)ccc3)=O)sc2C)cc1_records_vina_out.pdbqt	-5.895
aligned_GR1Omykiss_PubChem_compound_smiles_CCOCCCNc1n(c2c(c3n1)cc(OC)c(OC)c3)nc(c4ccccc4)n2_records_vina_out.pdbqt	-5.407
aligned_GR1Omykiss_PubChem_compound_smiles_CCSC1C(NCCN2c(nccc3)c3OC2=O)CCCC1_records_vina_out.pdbqt	-7.239
aligned_GR1Omykiss_PubChem_compound_smiles_Clc(cc1CN(CCC2(N3CCC(C)C)C(=O)N(CC)C3=O)CC2)cc(c1)O_records_vina_out.pdbqt	-7.363
aligned_GR1Omykiss_PubChem_compound_smiles_Clc1cc(C(F)(F)F)cc(Nc2n(CCC(C)N)c(c3n2)nc(NC(C)(C)C)nc3)c1_records_vina_out.pdbqt	-5.76
aligned_GR1Omykiss_PubChem_compound_smiles_Clc1cc(C(F)(F)F)cc(Nc2n(CCC(C)N)c(c3n2)nc(NC4CCCC4)nc3)c1_records_vina_out.pdbqt	-6.059
aligned_GR1Omykiss_PubChem_compound_smiles_Clc1cc(C(F)(F)F)cc(Nc2nc(cnc(NC3CCOCC3)n4)c4n2C5CCNCC5)c1_records_vina_out.pdbqt	-5.914
aligned_GR1Omykiss_PubChem_compound_smiles_Clc1cc(NC(c2cc(N3CCC(N4CCCC4)CC3)ncc2)=O)ccc1_records_vina_out.pdbqt	-5.857
aligned_GR1Omykiss_PubChem_compound_smiles_Clc1ccc(OCCN2CCC(NC(C3=CNc(ccnc4)c4C3=O)=O)CC2)cc1_records_vina_out.pdbqt	-6.535
aligned_GR1Omykiss_PubChem_compound_smiles_Clc1ccc2n(c1)c(c3cccc(NC4CCNC4)n3)cn2_records_vina_out.pdbqt	-8.89
aligned_GR1Omykiss_PubChem_compound_smiles_CN(C1CC2)C2CC(C#N)C1_records_vina_out.pdbqt	-5.246
aligned_GR1Omykiss_PubChem_compound_smiles_CN(C1CCN(Cc2cc(F)ccc2)CC1)c3nccc(NC(c4ccc(F)cc4)=O)c3_records_vina_out.pdbqt	-6.485
aligned_GR1Omykiss_PubChem_compound_smiles_CN(CCCN1C(=O)c(c2C1c3ccc(Cl)cc3)[nH]nc2c4c(O)cc(Cl)cc4)C_records_vina_out.pdbqt	-5.784
aligned_GR1Omykiss_PubChem_compound_smiles_CN(CCN1C(=O)c2c(sc3c2CCC(NCc4cc(Cl)ccc4)C3)N=C1)C_records_vina_out.pdbqt	-6.357
aligned_GR1Omykiss_PubChem_compound_smiles_CN(CCN1c2c(c(C)c(C#N)c(n23)nc(c34)cccc4)CC1)C_records_vina_out.pdbqt	-5.04
aligned_GR1Omykiss_PubChem_compound_smiles_CN(CCN1CCN(c2c(scc3)c3ncc2)CCC1)C_records_vina_out.pdbqt	-6.649
aligned_GR1Omykiss_PubChem_compound_smiles_CN(CCNC(c1nc(Nc2cc(Cl)c(Cl)cc2)sc1)=O)C_records_vina_out.pdbqt	-5.32
aligned_GR1Omykiss_PubChem_compound_smiles_CN(CCOc1c(C#N)c2c(nc(c3cc(OCc4ccccc4)ccc3)[nH]2)cc1)C_records_vina_out.pdbqt	-5.942
aligned_GR1Omykiss_PubChem_compound_smiles_Cn1c(C(N(Cc2sccc2)CCc3cc(OC)c(OC)cc3)=O)cc(c14)scc4_records_vina_out.pdbqt	-5.276
aligned_GR1Omykiss_PubChem_compound_smiles_Cn1c(C(N2Cc(c3OCC2)cc(c4c(c5sc4)cccc5)cc3OCCc6ncccc6)=O)cc(C)n1_records_vina_out.pdbqt	-4.904
aligned_GR1Omykiss_PubChem_compound_smiles_Cn1c(c2c(CN3Cc4c(n(Cc5ccccc5)nc4C(NCc6sccn6)=O)CC3)c1)cccc2_records_vina_out.pdbqt	-6.329
aligned_GR1Omykiss_PubChem_compound_smiles_Cn1c(SCC(Nc2ccc(C(Nc3c(O)cccn3)=O)cc2)=O)ncc1_records_vina_out.pdbqt	-5.749
aligned_GR1Omykiss_PubChem_compound_smiles_Cn1c2c(CS(=O)(=O)c(c23)cccc3)c(C(Nc4cc(Cl)c(F)cc4)=O)n1_records_vina_out.pdbqt	-6.577
aligned_GR1Omykiss_PubChem_compound_smiles_CN1CCC(N2CCC(NC(c3sc(c4c3)cccc4F)=O)CC2)CC1_records_vina_out.pdbqt	-6.136
aligned_GR1Omykiss_PubChem_compound_smiles_COc1cc(OC)c(C(N2CCC3(N(c4ccccc4)CN(CC(NCC5CCCCC5)=O)C3=O)CC2)=O)cc1_records_vina_out.pdbqt	-2.632
aligned_GR1Omykiss_PubChem_compound_smiles_COc1cc(OC)c(c2nc(c3[nH]2)c(NCc4ccccc4)ncc3)cc1_records_vina_out.pdbqt	-6.808
aligned_GR1Omykiss_PubChem_compound_smiles_COc1ccc(c2sc3c(ncnc3N4CCN(CCN5CCCC5)CC4)c2)cc1_records_vina_out.pdbqt	-5.746
aligned_GR1Omykiss_PubChem_compound_smiles_COc1ncc(c2cc3c(c(c4ccc(F)cc4)cnc3N)cc2)cc1_records_vina_out.pdbqt	-7.491
aligned_GR1Omykiss_PubChem_compound_smiles_FC(c1ccc(N2CCOCC2)c(NC(C(C)Nc3ccc(OCCCO4)c4c3)=O)c1)(F)F_records_vina_out.pdbqt	-7.012
aligned_GR1Omykiss_PubChem_compound_smiles_FC(c1ccc(Nc2c3c(CCC(N)C3)nc(c4cccnc4)n2)cc1)(F)F_records_vina_out.pdbqt	-6.574
aligned_GR1Omykiss_PubChem_compound_smiles_Fc1ccc(C(c2ccccc2C(Nc3cc4c(cccc4)nc3)=O)=O)cc1_records_vina_out.pdbqt	-6.936
aligned_GR1Omykiss_PubChem_compound_smiles_Fc1ccc(C2c(c3NC(=O)CN2C(CCC4CCCC4)=O)cc(Cl)cc3)cc1_records_vina_out.pdbqt	-6.295
aligned_GR1Omykiss_PubChem_compound_smiles_Fc1ccc(cc(C(N[C@@H](C)c2ccccc2)=O)[nH]3)c3c1_records_vina_out.pdbqt	-8.187
aligned_GR1Omykiss_PubChem_compound_smiles_Fc1ccc2c(C(CC2)NCCc3ccccc3O)c1_records_vina_out.pdbqt	-8.583
aligned_GR1Omykiss_PubChem_compound_smiles_Fc1cccc([nH]c(C(N[C@@H](C)c2ccccc2)=O)c3)c13_records_vina_out.pdbqt	-8.414
aligned_GR1Omykiss_PubChem_compound_smiles_Fc1cccc(cc(C(N[C@@H](C)c2ccccc2)=O)[nH]3)c13_records_vina_out.pdbqt	-8.501
aligned_GR1Omykiss_PubChem_compound_smiles_n(c1C(=O)N[C@@H]([C@@H](C)CC)c2nc(C(=O)NCc3nc4cs3)c(C)o2)c([C@@H](NC4=O)[C@@H](C)CC)sc1_records_vina_out.pdbqt	15.866
aligned_GR1Omykiss_PubChem_compound_smiles_n1(c(C(=O)Nc2c(Cl)cc(Cl)cc2C(=O)NC(C#N)(C)C)cc(Cl)n1)c3c(Cl)cccn3_records_vina_out.pdbqt	-6.203
aligned_GR1Omykiss_PubChem_compound_smiles_n1c(C2CCN(CC34C(C3)CNC4)CC2)nccc1c5ccccc5_records_vina_out.pdbqt	-6.041
aligned_GR1Omykiss_PubChem_compound_smiles_n1c(c2n(CC3CCNCC3)c1Nc4cccc(C(F)(F)F)c4)cnc(NC(C)(C)C)n2_records_vina_out.pdbqt	-5.534
aligned_GR1Omykiss_PubChem_compound_smiles_n1c(c2n(CC3CNCC3)c1Nc4cccc(C(F)(F)F)c4)cnc(NC(C)(C)C)n2_records_vina_out.pdbqt	-6.062
aligned_GR1Omykiss_PubChem_compound_smiles_n1c(n[nH]c1CC(F)(F)F)c2cc3c([nH]nc3c4ccc(C#N)cc4)cc2_records_vina_out.pdbqt	-6.239
aligned_GR1Omykiss_PubChem_compound_smiles_n1cnc(n(CC)cn2)c2c1N3CCCC(c4ccncc4)C3_records_vina_out.pdbqt	-7.354
aligned_GR1Omykiss_PubChem_compound_smiles_Nc1n(CC(c2c(Cl)cc(Cl)cc2)O)c(c3n1)cccc3_records_vina_out.pdbqt	-8.563
aligned_GR1Omykiss_PubChem_compound_smiles_O(C)c1cc(c2cnc(c(c3ccccc3)c(c4ccccc4)n5)n5c2N)ccc1OC_records_vina_out.pdbqt	-5.782
aligned_GR1Omykiss_PubChem_compound_smiles_O=C(c(n1)cc2c(c1c3cc(ccc3)c4ccccc4)[C@H](N(C2)[S@@](C(C)(C)C)=O)CCO)NCCc5ccncc5_records_vina_out.pdbqt	-4.081
aligned_GR1Omykiss_PubChem_compound_smiles_O=C1c2c(nc(N[C@H]3CNCC3)nc2Nc4ccc5c(S(=O)(=O)CC5)c4)C=CN1_records_vina_out.pdbqt	-5.493
aligned_GR1Omykiss_PubChem_compound_smiles_O=S(_C=C_C(CCc(c1)cccc1)NC(C(CC(C)C)NC(N(CCOC2)C2)=O)=O)(c(cccc3)c3)=O_records_vina_out.pdbqt	-5.955
aligned_GR1Omykiss_PubChem_compound_smiles_o1c(c2ccccc2)nc(c3c(C)cccn3)n1_records_vina_out.pdbqt	-8.037
aligned_GR1Omykiss_PubChem_compound_smiles_o1c(c2ccccc2)nc(c3ccc(C)cc3)n1_records_vina_out.pdbqt	-7.634
aligned_GR1Omykiss_PubChem_compound_smiles_o1c(c2ccccc2)nc(c3cccc(C)c3)n1_records_vina_out.pdbqt	-8.307
aligned_GR1Omykiss_PubChem_compound_smiles_o1c(c2ccccc2)nc(c3ccccc3C)n1_records_vina_out.pdbqt	-8.459
aligned_GR1Omykiss_PubChem_compound_smiles_OC1(c(c2OCC1)cccc2)CNS(c3c(F)cccc3)(=O)=O_records_vina_out.pdbqt	-8.559
aligned_GR1Omykiss_PubChem_compound_smiles_OC1(CN2CCC(Oc3cc(C(F)(F)F)ccc3)CC2)CNCC1_records_vina_out.pdbqt	-8.361
aligned_GR1Omykiss_PubChem_compound_smiles_Oc1c(NC(c2ccc(Cn3nccc3)cc2)=O)nccc1_records_vina_out.pdbqt	-5.717
aligned_GR1Omykiss_PubChem_compound_smiles_Oc1c(NC(c2ccc(S(NCCc3sccc3)(=O)=O)cc2)=O)nccc1_records_vina_out.pdbqt	-6.385
aligned_GR1Omykiss_PubChem_compound_smiles_Oc1c(NC(c2cnc(N3CCOCC3)cc2)=O)nccc1_records_vina_out.pdbqt	-6.235
aligned_GR1Omykiss_PubChem_compound_smiles_S1(=O)(=O)C(c2ccc(cc2)C)=C(C(N3CCC(CC3)C(NCCN4CCCCC4C)=O)=N1)CC_records_vina_out.pdbqt	-5.16
aligned_GR1Omykiss_PubChem_compound_text_[Bis(trifluoroacetoxy)iodo]benzene_records_vina_out.pdbqt	-7.233
aligned_GR1Omykiss_PubChem_compound_text_Acetoprole_records_vina_out.pdbqt	-7.012
aligned_GR1Omykiss_PubChem_compound_text_Azadirachtin_records_vina_out.pdbqt	5.242
aligned_GR1Omykiss_PubChem_compound_text_Benclothiaz_records_vina_out.pdbqt	-5.583
aligned_GR1Omykiss_PubChem_compound_text_Bendiocarb_records_vina_out.pdbqt	-6.688
aligned_GR1Omykiss_PubChem_compound_text_Bifenthrin_records_vina_out.pdbqt	-8.908
aligned_GR1Omykiss_PubChem_compound_text_Boric_Acid_records_vina_out.pdbqt	-6.516
aligned_GR1Omykiss_PubChem_compound_text_Bufencarb_records_vina_out.pdbqt	-6.552
aligned_GR1Omykiss_PubChem_compound_text_Carbaryl_records_vina_out.pdbqt	-6.713
aligned_GR1Omykiss_PubChem_compound_text_Chlorantraniliprole_records_vina_out.pdbqt	-5.582
aligned_GR1Omykiss_PubChem_compound_text_Chlorfenapyr_records_vina_out.pdbqt	-5.594
aligned_GR1Omykiss_PubChem_compound_text_Chlorindan_records_vina_out.pdbqt	-5.666
aligned_GR1Omykiss_PubChem_compound_text_Chlormethiuron_records_vina_out.pdbqt	-6.074
aligned_GR1Omykiss_PubChem_compound_text_Chlorpyrifos_records_vina_out.pdbqt	-6.248
aligned_GR1Omykiss_PubChem_compound_text_Chlorpyrifos-methyl_records_vina_out.pdbqt	-6.025
aligned_GR1Omykiss_PubChem_compound_text_Clothianidin_records_vina_out.pdbqt	-6.089
aligned_GR1Omykiss_PubChem_compound_text_Cyantraniliprole_records_vina_out.pdbqt	-5.563
aligned_GR1Omykiss_PubChem_compound_text_Cyfluthrin_records_vina_out.pdbqt	-7.586
aligned_GR1Omykiss_PubChem_compound_text_Cyphenothrin_records_vina_out.pdbqt	-7.435
aligned_GR1Omykiss_PubChem_compound_text_Diafenthiuron_records_vina_out.pdbqt	-4.964
aligned_GR1Omykiss_PubChem_compound_text_Diazinon_records_vina_out.pdbqt	-6.737
aligned_GR1Omykiss_PubChem_compound_text_Dicyclanil_records_vina_out.pdbqt	-5.916
aligned_GR1Omykiss_PubChem_compound_text_Diflubenzuron_records_vina_out.pdbqt	-6.855
aligned_GR1Omykiss_PubChem_compound_text_Dinotefuran_records_vina_out.pdbqt	-5.653
aligned_GR1Omykiss_PubChem_compound_text_Doramectin_records_vina_out.pdbqt	0.618
aligned_GR1Omykiss_PubChem_compound_text_Ethiprole_records_vina_out.pdbqt	-6.434
aligned_GR1Omykiss_PubChem_compound_text_Etofenprox_records_vina_out.pdbqt	-6.587
aligned_GR1Omykiss_PubChem_compound_text_Fenoxacrim_records_vina_out.pdbqt	-7.091
aligned_GR1Omykiss_PubChem_compound_text_Fenpyroximate_records_vina_out.pdbqt	-5.847
aligned_GR1Omykiss_PubChem_compound_text_Fipronil_records_vina_out.pdbqt	-7.801
aligned_GR1Omykiss_PubChem_compound_text_Flonicamid_records_vina_out.pdbqt	-6.185
aligned_GR1Omykiss_PubChem_compound_text_Fluazuron_records_vina_out.pdbqt	-7.401
aligned_GR1Omykiss_PubChem_compound_text_Flucofuron_records_vina_out.pdbqt	-7.717
aligned_GR1Omykiss_PubChem_compound_text_Flufenerim_records_vina_out.pdbqt	-7.834
aligned_GR1Omykiss_PubChem_compound_text_Flumethrin_records_vina_out.pdbqt	-6.383
aligned_GR1Omykiss_PubChem_compound_text_Flupyradifurone_records_vina_out.pdbqt	-7.611
aligned_GR1Omykiss_PubChem_compound_text_Fluralaner_records_vina_out.pdbqt	-5.344
aligned_GR1Omykiss_PubChem_compound_text_Hydramethylnon_records_vina_out.pdbqt	-5.718
aligned_GR1Omykiss_PubChem_compound_text_Imidacloprid_records_vina_out.pdbqt	-6.503
aligned_GR1Omykiss_PubChem_compound_text_Indoxacarb_records_vina_out.pdbqt	-6.093
aligned_GR1Omykiss_PubChem_compound_text_Ivermectin_records_vina_out.pdbqt	15.712
aligned_GR1Omykiss_PubChem_compound_text_Lavifos_records_vina_out.pdbqt	-4.505
aligned_GR1Omykiss_PubChem_compound_text_Malathion_records_vina_out.pdbqt	-5.337
aligned_GR1Omykiss_PubChem_compound_text_Metaflumizone_records_vina_out.pdbqt	-6.691
aligned_GR1Omykiss_PubChem_compound_text_Methomyl_records_vina_out.pdbqt	-4.507
aligned_GR1Omykiss_PubChem_compound_text_Methoprene_records_vina_out.pdbqt	-6.228
aligned_GR1Omykiss_PubChem_compound_text_Methoquin-butyl_records_vina_out.pdbqt	-6.826
aligned_GR1Omykiss_PubChem_compound_text_Milbemectin_records_vina_out.pdbqt	12.349
aligned_GR1Omykiss_PubChem_compound_text_Moxidectin_records_vina_out.pdbqt	-2.105
aligned_GR1Omykiss_PubChem_compound_text_Nithiazine_records_vina_out.pdbqt	-4.7
aligned_GR1Omykiss_PubChem_compound_text_Permethrin_records_vina_out.pdbqt	-7.264
aligned_GR1Omykiss_PubChem_compound_text_Pirimicarb_records_vina_out.pdbqt	-5.599
aligned_GR1Omykiss_PubChem_compound_text_Pirimiphos-methyl_records_vina_out.pdbqt	-5.859
aligned_GR1Omykiss_PubChem_compound_text_Propoxur_records_vina_out.pdbqt	-6.107
aligned_GR1Omykiss_PubChem_compound_text_Pyriprole_records_vina_out.pdbqt	-6.907
aligned_GR1Omykiss_PubChem_compound_text_Pyriproxyfen_records_vina_out.pdbqt	-7.577
aligned_GR1Omykiss_PubChem_compound_text_Rotenone_records_vina_out.pdbqt	-5.579
aligned_GR1Omykiss_PubChem_compound_text_Secnidazole_records_vina_out.pdbqt	-5.148
aligned_GR1Omykiss_PubChem_compound_text_Sulfoxaflor_records_vina_out.pdbqt	-7.159
aligned_GR1Omykiss_PubChem_compound_text_Tetramethrin_records_vina_out.pdbqt	-7.83
aligned_GR1Omykiss_PubChem_compound_text_Thiamethoxam_records_vina_out.pdbqt	-6.572
aligned_GR1Omykiss_PubChem_compound_text_Tolfenpyrad_records_vina_out.pdbqt	-6.688
aligned_GR1Omykiss_PubChem_compound_text_Triflumuron_records_vina_out.pdbqt	-6.246

## Sheet: All GR2
aligned_GR1Omykiss_PubChem_compound_smiles_CCC(n1c(C(C(C(=O)Nc(c23)cc(C)cc2)=C3)N4CCN(c5ccccc5)CC4)nnn1)(C)C_records_vina_out.pdbqt	-6.21
aligned_GR2Omykiss_DepositedStructure_SUBSTANCE_SID_404647526_Version_4_vina_out.pdbqt	-7.363
aligned_GR2Omykiss_PubChem_compound_smiles_c1(c(F)cccc1)c2ccc(OCC(=O)N3CCC(N4CCN(CC)CC4)CC3)cc2_records_vina_out.pdbqt	-6.144
aligned_GR2Omykiss_PubChem_compound_smiles_c1(cc(_C=N_c2c(SC(F)(F)F)c(C#N)nn2c3c(Cl)cc(C(F)(F)F)cc3Cl)ccc1O)OC_records_vina_out.pdbqt	-2.377
aligned_GR2Omykiss_PubChem_compound_smiles_c1(ccc(c2c(C)c(OCc3ccccc3_C(=C_OC)_C(=O)OC)n(C)n2)c(C)c1)C_records_vina_out.pdbqt	-6.582
aligned_GR2Omykiss_PubChem_compound_smiles_c1(cccc2)c2C(=O)C(C(C)(C)C=C)=C(O)C1=O_records_vina_out.pdbqt	-8.144
aligned_GR2Omykiss_PubChem_compound_smiles_C1(O)(c(cc(Cl)cc2Cl)c2NC1=O)c3c(C)nc(cccc4)n34_records_vina_out.pdbqt	-8.802
aligned_GR2Omykiss_PubChem_compound_smiles_C1=NN(Cc2ccccc2)C(=O)C=C1OCCNC(OCC)=O_records_vina_out.pdbqt	-6.944
aligned_GR2Omykiss_PubChem_compound_smiles_C1C(N2CCC(n3c(c4nc3CCc5ccccc5)nccc4)CC2)CCN(Cc6ccccc6)C1_records_vina_out.pdbqt	-6.393
aligned_GR2Omykiss_PubChem_compound_smiles_C1C2(c3ccc(OCc4nc(cc(C(=O)NCc5ccco5)cc6)c6[nH]4)cc3)CC(CC(C2)C7)CC17_records_vina_out.pdbqt	-6.994
aligned_GR2Omykiss_PubChem_compound_smiles_c1cc(C(NC2CN(c3nc(Nc4ccc(F)cc4)ncc3)CC2)=O)cc(C#N)c1_records_vina_out.pdbqt	-5.013
aligned_GR2Omykiss_PubChem_compound_smiles_c1cc(C)c(N(C(c2n(c3ncccc3Cl)nc(Br)c2)=O)CN(C(C)C)C4=O)c4c1_records_vina_out.pdbqt	-3.865
aligned_GR2Omykiss_PubChem_compound_smiles_c1cc(Cl)cc(c2nccc3c2nc(c4nonc4N)n3CCCNC(Cc5ccc(Cl)cc5)=O)c1_records_vina_out.pdbqt	-3.376
aligned_GR2Omykiss_PubChem_compound_smiles_c1cc(F)cc(c2cc3c(CC(NCc4c5c(cncc5)[nH]c4)C3)cc2)c1_records_vina_out.pdbqt	-9.953
aligned_GR2Omykiss_PubChem_compound_smiles_C1CC1c2cn(c(n2)N)CC(c3ccc(cc3Cl)Cl)O_records_vina_out.pdbqt	-8.121
aligned_GR2Omykiss_PubChem_compound_smiles_c1cc2c(OC3(CCN(Cc4c5c(cncc5)[nH]c4)CC3)CN(Cc6cc(C(N)=O)ccc6)C2)cc1_records_vina_out.pdbqt	-6.682
aligned_GR2Omykiss_PubChem_compound_smiles_C1n(ncc2c3ccc(S(C)(=O)=O)cc3)c2NC(c4cc(S(C5CC5)(=O)=O)ccc4)C1_records_vina_out.pdbqt	-6.616
aligned_GR2Omykiss_PubChem_compound_smiles_C1OCCN(CC2CCN(c3c(c4ncc3)scc4)CC2)C1_records_vina_out.pdbqt	-6.635
aligned_GR2Omykiss_PubChem_compound_smiles_CC(C)Nc1nc(c2cn1)n(C3CCNCC3)c(Nc4cc(Cl)cc(C(F)(F)F)c4)n2_records_vina_out.pdbqt	-2.688
aligned_GR2Omykiss_PubChem_compound_smiles_CC(C)Nc1nc(c2cn1)n(C3CCNCC3)c(Nc4cc(Cl)cc(F)c4)n2_records_vina_out.pdbqt	-4.972
aligned_GR2Omykiss_PubChem_compound_smiles_CC(c1c2c(NC(=O)C(CNCc3ccc4c(OCO4)c3)=C2)n(c5ccc(Cl)cc5)n1)(C)C_records_vina_out.pdbqt	-5.791
aligned_GR2Omykiss_PubChem_compound_smiles_CC(c1nn(Cc2ccccc2)c(C(N3CCC(Oc4cc(OC)ccc4)CC3)=O)c1)(C)C_records_vina_out.pdbqt	-5.47
aligned_GR2Omykiss_PubChem_compound_smiles_CC(c1sc(c2c(OC)ccc(Cl)c2)nc1C(NCCN3CCCCC3)=O)C_records_vina_out.pdbqt	-5.515
aligned_GR2Omykiss_PubChem_compound_smiles_CC(CC(c1ncccc1)NCCc2c(O)cccc2)C_records_vina_out.pdbqt	-7.844
aligned_GR2Omykiss_PubChem_compound_smiles_CC(n1ncc2c1nc(c3ccccc3)cc2C(N4c5c(cccc5)CCC4)=O)C_records_vina_out.pdbqt	-5.728
aligned_GR2Omykiss_PubChem_compound_smiles_CC(Nc1nc(n(C2CCNCC2)c(Nc3cc(C(F)(F)F)cc(C(F)(F)F)c3)n4)c4cn1)C_records_vina_out.pdbqt	-2.683
aligned_GR2Omykiss_PubChem_compound_smiles_CC(NCc1cc(c2ccc(NC(c3cc(C#N)ccc3)=O)cc2)ccc1)C_records_vina_out.pdbqt	-6.901
aligned_GR2Omykiss_PubChem_compound_smiles_CC1(CC1)Nc2nc(c3cn2)n(C4CCNC4)c(Nc5cc(Cl)cc(C(F)(F)F)c5)n3_records_vina_out.pdbqt	-5.323
aligned_GR2Omykiss_PubChem_compound_smiles_Cc1c(C(Nc2c(C)ccc(Cl)c2)=O)c(c3c(Cl)cccc3)no1_records_vina_out.pdbqt	-8.008
aligned_GR2Omykiss_PubChem_compound_smiles_Cc1c(Cl)cc(c2c1)N(C(Nc3cc(c4cncnc4)cc(F)c3)=O)CC2_records_vina_out.pdbqt	-6.495
aligned_GR2Omykiss_PubChem_compound_smiles_Cc1c2c(sc(N(C(c3occc3)=O)CCCn4cncc4)n2)c(C)cc1_records_vina_out.pdbqt	-5.7
aligned_GR2Omykiss_PubChem_compound_smiles_Cc1cc(O)c(c2n[nH]c(C(Nc3ccc(NC(C)=O)cc3)=O)c2)cc1_records_vina_out.pdbqt	-6.925
aligned_GR2Omykiss_PubChem_compound_smiles_Cc1ccc(c2c3c(sc(C(Nc4ccc(F)cc4)=O)c3N)nc(c25)CCC5)cc1_records_vina_out.pdbqt	-6.635
aligned_GR2Omykiss_PubChem_compound_smiles_Cc1nc(c2cc(C(NC3CCC(CCN4CCc(c5CC4)cc(C#N)cc5)CC3)=O)ccc2)[nH]c1_records_vina_out.pdbqt	-6.902
aligned_GR2Omykiss_PubChem_compound_smiles_Cc1ncc(c2ccc(C3(CCOCC3)CN)cc2)cc1_records_vina_out.pdbqt	-7.015
aligned_GR2Omykiss_PubChem_compound_smiles_Cc1nn(c2cc(Cl)ccc2)c3c1C(C(c4cc5c(OCO5)cc4)=O)CC(=O)N3_records_vina_out.pdbqt	-6.422
aligned_GR2Omykiss_PubChem_compound_smiles_Cc1nn(c2ccc(OC)cc2)c3c1C(c4c(OCc5ccc(F)cc5)cccc4)CC(=O)N3_records_vina_out.pdbqt	-5.768
aligned_GR2Omykiss_PubChem_compound_smiles_Cc1nn(C2CS(=O)(=O)CC2)c(C)c1C3N(Cc4cc5c(OCO5)cc4)C(=O)c(c6N3)cccc6_records_vina_out.pdbqt	-3.242
aligned_GR2Omykiss_PubChem_compound_smiles_CCC(n1c(C(C(C(=O)Nc(c23)cc(C)cc2)=C3)N4CCN(c5ccccc5)CC4)nnn1)(C)C_records_vina_out.pdbqt	1.909
aligned_GR2Omykiss_PubChem_compound_smiles_CCc1c(O)c2c(C(Cc3c(Cl)cccc3)N(C)CC2)cc1_records_vina_out.pdbqt	-7.429
aligned_GR2Omykiss_PubChem_compound_smiles_CCc1nn(c2c1c3ccccc3)c(Nc4ccncc4)cc(C)n2_records_vina_out.pdbqt	-7.622
aligned_GR2Omykiss_PubChem_compound_smiles_CCCOc1c(NC(c2nn(c3n2)c(C)ccn3)=O)cc(C(F)(F)F)cc1_records_vina_out.pdbqt	-7.753
aligned_GR2Omykiss_PubChem_compound_smiles_CCN(_C(_NC)=C_[N+]([O-])=O)Cc1cnc(Cl)cc1_records_vina_out.pdbqt	-6.801
aligned_GR2Omykiss_PubChem_compound_smiles_CCN(CC)CCNc1nc(Nc2cccc(OC)c2)c3c(n(c4ccccc4)nc3)n1_records_vina_out.pdbqt	-5.491
aligned_GR2Omykiss_PubChem_compound_smiles_CCN(Cc1c(CNc2c(scc3)c3ncc2)cccc1)CC_records_vina_out.pdbqt	-7.097
aligned_GR2Omykiss_PubChem_compound_smiles_CCN(CCNC(c1ccc(NC(c2sc(c3c2)n(c4ccc(Cl)cc4)nc3C)=O)cc1)=O)CC_records_vina_out.pdbqt	-5.745
aligned_GR2Omykiss_PubChem_compound_smiles_CCN1CCN(Cc2ccc(c3nc(c4c3)nc[nH]c4N[C@@H](c5ccccc5)C)cc2)CC1_records_vina_out.pdbqt	-6.107
aligned_GR2Omykiss_PubChem_compound_smiles_CCOC(C(C(c1ccc(Br)cc1)C2=C(CC(C)(C)CC2=O)N3)=C3CC)=O_records_vina_out.pdbqt	-4.878
aligned_GR2Omykiss_PubChem_compound_smiles_CCOc1c(NC(CN2c3c(c(C)c(C(N(C)C)=O)s3)C(=O)N(Cc4ccccc4)C2=O)=O)cccc1_records_vina_out.pdbqt	-4.764
aligned_GR2Omykiss_PubChem_compound_smiles_CCOc1ccc(c2nc(NC(Cc3cc(OC)ccc3)=O)sc2C)cc1_records_vina_out.pdbqt	-6.174
aligned_GR2Omykiss_PubChem_compound_smiles_CCOCCCNc1n(c2c(c3n1)cc(OC)c(OC)c3)nc(c4ccccc4)n2_records_vina_out.pdbqt	-1.445
aligned_GR2Omykiss_PubChem_compound_smiles_CCSC1C(NCCN2c(nccc3)c3OC2=O)CCCC1_records_vina_out.pdbqt	-7.458
aligned_GR2Omykiss_PubChem_compound_smiles_Clc(cc1CN(CCC2(N3CCC(C)C)C(=O)N(CC)C3=O)CC2)cc(c1)O_records_vina_out.pdbqt	-7.474
aligned_GR2Omykiss_PubChem_compound_smiles_Clc1cc(C(F)(F)F)cc(Nc2n(CCC(C)N)c(c3n2)nc(NC(C)(C)C)nc3)c1_records_vina_out.pdbqt	-5.051
aligned_GR2Omykiss_PubChem_compound_smiles_Clc1cc(C(F)(F)F)cc(Nc2n(CCC(C)N)c(c3n2)nc(NC4CCCC4)nc3)c1_records_vina_out.pdbqt	1.224
aligned_GR2Omykiss_PubChem_compound_smiles_Clc1cc(C(F)(F)F)cc(Nc2nc(cnc(NC3CCOCC3)n4)c4n2C5CCNCC5)c1_records_vina_out.pdbqt	-3.894
aligned_GR2Omykiss_PubChem_compound_smiles_Clc1cc(NC(c2cc(N3CCC(N4CCCC4)CC3)ncc2)=O)ccc1_records_vina_out.pdbqt	-6.643
aligned_GR2Omykiss_PubChem_compound_smiles_Clc1ccc(OCCN2CCC(NC(C3=CNc(ccnc4)c4C3=O)=O)CC2)cc1_records_vina_out.pdbqt	-6.371
aligned_GR2Omykiss_PubChem_compound_smiles_Clc1ccc2n(c1)c(c3cccc(NC4CCNC4)n3)cn2_records_vina_out.pdbqt	-9.08
aligned_GR2Omykiss_PubChem_compound_smiles_CN(C1CC2)C2CC(C#N)C1_records_vina_out.pdbqt	-5.694
aligned_GR2Omykiss_PubChem_compound_smiles_CN(C1CCN(Cc2cc(F)ccc2)CC1)c3nccc(NC(c4ccc(F)cc4)=O)c3_records_vina_out.pdbqt	-6.348
aligned_GR2Omykiss_PubChem_compound_smiles_CN(CCCN1C(=O)c(c2C1c3ccc(Cl)cc3)[nH]nc2c4c(O)cc(Cl)cc4)C_records_vina_out.pdbqt	-4.903
aligned_GR2Omykiss_PubChem_compound_smiles_CN(CCN1C(=O)c2c(sc3c2CCC(NCc4cc(Cl)ccc4)C3)N=C1)C_records_vina_out.pdbqt	-6.256
aligned_GR2Omykiss_PubChem_compound_smiles_CN(CCN1c2c(c(C)c(C#N)c(n23)nc(c34)cccc4)CC1)C_records_vina_out.pdbqt	-5.247
aligned_GR2Omykiss_PubChem_compound_smiles_CN(CCN1CCN(c2c(scc3)c3ncc2)CCC1)C_records_vina_out.pdbqt	-6.661
aligned_GR2Omykiss_PubChem_compound_smiles_CN(CCNC(c1nc(Nc2cc(Cl)c(Cl)cc2)sc1)=O)C_records_vina_out.pdbqt	-5.936
aligned_GR2Omykiss_PubChem_compound_smiles_CN(CCOc1c(C#N)c2c(nc(c3cc(OCc4ccccc4)ccc3)[nH]2)cc1)C_records_vina_out.pdbqt	-5.97
aligned_GR2Omykiss_PubChem_compound_smiles_Cn1c(C(N(Cc2sccc2)CCc3cc(OC)c(OC)cc3)=O)cc(c14)scc4_records_vina_out.pdbqt	-6.037
aligned_GR2Omykiss_PubChem_compound_smiles_Cn1c(C(N2Cc(c3OCC2)cc(c4c(c5sc4)cccc5)cc3OCCc6ncccc6)=O)cc(C)n1_records_vina_out.pdbqt	0.274
aligned_GR2Omykiss_PubChem_compound_smiles_Cn1c(c2c(CN3Cc4c(n(Cc5ccccc5)nc4C(NCc6sccn6)=O)CC3)c1)cccc2_records_vina_out.pdbqt	-6.418
aligned_GR2Omykiss_PubChem_compound_smiles_Cn1c(SCC(Nc2ccc(C(Nc3c(O)cccn3)=O)cc2)=O)ncc1_records_vina_out.pdbqt	-6.35
aligned_GR2Omykiss_PubChem_compound_smiles_Cn1c2c(CS(=O)(=O)c(c23)cccc3)c(C(Nc4cc(Cl)c(F)cc4)=O)n1_records_vina_out.pdbqt	-7.145
aligned_GR2Omykiss_PubChem_compound_smiles_CN1CCC(N2CCC(NC(c3sc(c4c3)cccc4F)=O)CC2)CC1_records_vina_out.pdbqt	-5.959
aligned_GR2Omykiss_PubChem_compound_smiles_COc1cc(OC)c(C(N2CCC3(N(c4ccccc4)CN(CC(NCC5CCCCC5)=O)C3=O)CC2)=O)cc1_records_vina_out.pdbqt	2.812
aligned_GR2Omykiss_PubChem_compound_smiles_COc1cc(OC)c(c2nc(c3[nH]2)c(NCc4ccccc4)ncc3)cc1_records_vina_out.pdbqt	-5.893
aligned_GR2Omykiss_PubChem_compound_smiles_COc1ccc(c2sc3c(ncnc3N4CCN(CCN5CCCC5)CC4)c2)cc1_records_vina_out.pdbqt	-6.76
aligned_GR2Omykiss_PubChem_compound_smiles_COc1ncc(c2cc3c(c(c4ccc(F)cc4)cnc3N)cc2)cc1_records_vina_out.pdbqt	-6.128
aligned_GR2Omykiss_PubChem_compound_smiles_FC(c1ccc(N2CCOCC2)c(NC(C(C)Nc3ccc(OCCCO4)c4c3)=O)c1)(F)F_records_vina_out.pdbqt	-5.81
aligned_GR2Omykiss_PubChem_compound_smiles_FC(c1ccc(Nc2c3c(CCC(N)C3)nc(c4cccnc4)n2)cc1)(F)F_records_vina_out.pdbqt	-3.458
aligned_GR2Omykiss_PubChem_compound_smiles_Fc1ccc(C(c2ccccc2C(Nc3cc4c(cccc4)nc3)=O)=O)cc1_records_vina_out.pdbqt	-6.643
aligned_GR2Omykiss_PubChem_compound_smiles_Fc1ccc(C2c(c3NC(=O)CN2C(CCC4CCCC4)=O)cc(Cl)cc3)cc1_records_vina_out.pdbqt	-4.877
aligned_GR2Omykiss_PubChem_compound_smiles_Fc1ccc(cc(C(N[C@@H](C)c2ccccc2)=O)[nH]3)c3c1_records_vina_out.pdbqt	-8.617
aligned_GR2Omykiss_PubChem_compound_smiles_Fc1ccc2c(C(CC2)NCCc3ccccc3O)c1_records_vina_out.pdbqt	-8.86
aligned_GR2Omykiss_PubChem_compound_smiles_Fc1cccc([nH]c(C(N[C@@H](C)c2ccccc2)=O)c3)c13_records_vina_out.pdbqt	-9.086
aligned_GR2Omykiss_PubChem_compound_smiles_Fc1cccc(cc(C(N[C@@H](C)c2ccccc2)=O)[nH]3)c13_records_vina_out.pdbqt	-9.028
aligned_GR2Omykiss_PubChem_compound_smiles_n(c1C(=O)N[C@@H]([C@@H](C)CC)c2nc(C(=O)NCc3nc4cs3)c(C)o2)c([C@@H](NC4=O)[C@@H](C)CC)sc1_records_vina_out.pdbqt	1.055
aligned_GR2Omykiss_PubChem_compound_smiles_n1(c(C(=O)Nc2c(Cl)cc(Cl)cc2C(=O)NC(C#N)(C)C)cc(Cl)n1)c3c(Cl)cccn3_records_vina_out.pdbqt	-3.578
aligned_GR2Omykiss_PubChem_compound_smiles_n1c(C2CCN(CC34C(C3)CNC4)CC2)nccc1c5ccccc5_records_vina_out.pdbqt	-6.13
aligned_GR2Omykiss_PubChem_compound_smiles_n1c(c2n(CC3CCNCC3)c1Nc4cccc(C(F)(F)F)c4)cnc(NC(C)(C)C)n2_records_vina_out.pdbqt	-5.918
aligned_GR2Omykiss_PubChem_compound_smiles_n1c(c2n(CC3CNCC3)c1Nc4cccc(C(F)(F)F)c4)cnc(NC(C)(C)C)n2_records_vina_out.pdbqt	-6.575
aligned_GR2Omykiss_PubChem_compound_smiles_n1c(n[nH]c1CC(F)(F)F)c2cc3c([nH]nc3c4ccc(C#N)cc4)cc2_records_vina_out.pdbqt	-6.32
aligned_GR2Omykiss_PubChem_compound_smiles_n1cnc(n(CC)cn2)c2c1N3CCCC(c4ccncc4)C3_records_vina_out.pdbqt	-5.942
aligned_GR2Omykiss_PubChem_compound_smiles_Nc1n(CC(c2c(Cl)cc(Cl)cc2)O)c(c3n1)cccc3_records_vina_out.pdbqt	-9.066
aligned_GR2Omykiss_PubChem_compound_smiles_O(C)c1cc(c2cnc(c(c3ccccc3)c(c4ccccc4)n5)n5c2N)ccc1OC_records_vina_out.pdbqt	-5.685
aligned_GR2Omykiss_PubChem_compound_smiles_O=C(c(n1)cc2c(c1c3cc(ccc3)c4ccccc4)[C@H](N(C2)[S@@](C(C)(C)C)=O)CCO)NCCc5ccncc5_records_vina_out.pdbqt	-5.377
aligned_GR2Omykiss_PubChem_compound_smiles_O=C1c2c(nc(N[C@H]3CNCC3)nc2Nc4ccc5c(S(=O)(=O)CC5)c4)C=CN1_records_vina_out.pdbqt	-6.204
aligned_GR2Omykiss_PubChem_compound_smiles_O=S(_C=C_C(CCc(c1)cccc1)NC(C(CC(C)C)NC(N(CCOC2)C2)=O)=O)(c(cccc3)c3)=O_records_vina_out.pdbqt	-4.677
aligned_GR2Omykiss_PubChem_compound_smiles_o1c(c2ccccc2)nc(c3c(C)cccn3)n1_records_vina_out.pdbqt	-8.191
aligned_GR2Omykiss_PubChem_compound_smiles_o1c(c2ccccc2)nc(c3ccc(C)cc3)n1_records_vina_out.pdbqt	-8.011
aligned_GR2Omykiss_PubChem_compound_smiles_o1c(c2ccccc2)nc(c3cccc(C)c3)n1_records_vina_out.pdbqt	-8.467
aligned_GR2Omykiss_PubChem_compound_smiles_o1c(c2ccccc2)nc(c3ccccc3C)n1_records_vina_out.pdbqt	-8.476
aligned_GR2Omykiss_PubChem_compound_smiles_OC1(c(c2OCC1)cccc2)CNS(c3c(F)cccc3)(=O)=O_records_vina_out.pdbqt	-8.811
aligned_GR2Omykiss_PubChem_compound_smiles_OC1(CN2CCC(Oc3cc(C(F)(F)F)ccc3)CC2)CNCC1_records_vina_out.pdbqt	-8.405
aligned_GR2Omykiss_PubChem_compound_smiles_Oc1c(NC(c2ccc(Cn3nccc3)cc2)=O)nccc1_records_vina_out.pdbqt	-6.569
aligned_GR2Omykiss_PubChem_compound_smiles_Oc1c(NC(c2ccc(S(NCCc3sccc3)(=O)=O)cc2)=O)nccc1_records_vina_out.pdbqt	-7.046
aligned_GR2Omykiss_PubChem_compound_smiles_Oc1c(NC(c2cnc(N3CCOCC3)cc2)=O)nccc1_records_vina_out.pdbqt	-6.359
aligned_GR2Omykiss_PubChem_compound_smiles_S1(=O)(=O)C(c2ccc(cc2)C)=C(C(N3CCC(CC3)C(NCCN4CCCCC4C)=O)=N1)CC_records_vina_out.pdbqt	-5.739
aligned_GR2Omykiss_PubChem_compound_smiles_s1ccc(c(nc(NCCC)n2)NC3CCCCC3)c12_records_vina_out.pdbqt	-7.275
aligned_GR2Omykiss_PubChem_compound_text_[Bis(trifluoroacetoxy)iodo]benzene_records_vina_out.pdbqt	-7.475
aligned_GR2Omykiss_PubChem_compound_text_Acetoprole_records_vina_out.pdbqt	-6.833
aligned_GR2Omykiss_PubChem_compound_text_Azadirachtin_records_vina_out.pdbqt	-4.697
aligned_GR2Omykiss_PubChem_compound_text_Benclothiaz_records_vina_out.pdbqt	-5.527
aligned_GR2Omykiss_PubChem_compound_text_Bendiocarb_records_vina_out.pdbqt	-7.129
aligned_GR2Omykiss_PubChem_compound_text_Bifenthrin_records_vina_out.pdbqt	-8.953
aligned_GR2Omykiss_PubChem_compound_text_Boric_Acid_records_vina_out.pdbqt	-7.553
aligned_GR2Omykiss_PubChem_compound_text_Bufencarb_records_vina_out.pdbqt	-7.066
aligned_GR2Omykiss_PubChem_compound_text_Carbaryl_records_vina_out.pdbqt	-7.03
aligned_GR2Omykiss_PubChem_compound_text_Chlorantraniliprole_records_vina_out.pdbqt	-5.402
aligned_GR2Omykiss_PubChem_compound_text_Chlorfenapyr_records_vina_out.pdbqt	-6.101
aligned_GR2Omykiss_PubChem_compound_text_Chlorindan_records_vina_out.pdbqt	-5.914
aligned_GR2Omykiss_PubChem_compound_text_Chlormethiuron_records_vina_out.pdbqt	-6.143
aligned_GR2Omykiss_PubChem_compound_text_Chlorpyrifos_records_vina_out.pdbqt	-6.449
aligned_GR2Omykiss_PubChem_compound_text_Chlorpyrifos-methyl_records_vina_out.pdbqt	-6.145
aligned_GR2Omykiss_PubChem_compound_text_Clothianidin_records_vina_out.pdbqt	-6.282
aligned_GR2Omykiss_PubChem_compound_text_Cyantraniliprole_records_vina_out.pdbqt	-5.396
aligned_GR2Omykiss_PubChem_compound_text_Cyfluthrin_records_vina_out.pdbqt	-8.202
aligned_GR2Omykiss_PubChem_compound_text_Cyphenothrin_records_vina_out.pdbqt	-6.244
aligned_GR2Omykiss_PubChem_compound_text_Diafenthiuron_records_vina_out.pdbqt	-4.494
aligned_GR2Omykiss_PubChem_compound_text_Diazinon_records_vina_out.pdbqt	-6.938
aligned_GR2Omykiss_PubChem_compound_text_Dicyclanil_records_vina_out.pdbqt	-6.218
aligned_GR2Omykiss_PubChem_compound_text_Diflubenzuron_records_vina_out.pdbqt	-6.829
aligned_GR2Omykiss_PubChem_compound_text_Dinotefuran_records_vina_out.pdbqt	-6.11
aligned_GR2Omykiss_PubChem_compound_text_Doramectin_records_vina_out.pdbqt	44.313
aligned_GR2Omykiss_PubChem_compound_text_Ethiprole_records_vina_out.pdbqt	-6.398
aligned_GR2Omykiss_PubChem_compound_text_Etofenprox_records_vina_out.pdbqt	-7.591
aligned_GR2Omykiss_PubChem_compound_text_Fenoxacrim_records_vina_out.pdbqt	-6.704
aligned_GR2Omykiss_PubChem_compound_text_Fenpyroximate_records_vina_out.pdbqt	-5.243
aligned_GR2Omykiss_PubChem_compound_text_Fipronil_records_vina_out.pdbqt	-7.434
aligned_GR2Omykiss_PubChem_compound_text_Flonicamid_records_vina_out.pdbqt	-6.512
aligned_GR2Omykiss_PubChem_compound_text_Fluazuron_records_vina_out.pdbqt	-7.366
aligned_GR2Omykiss_PubChem_compound_text_Flucofuron_records_vina_out.pdbqt	-6.583
aligned_GR2Omykiss_PubChem_compound_text_Flufenerim_records_vina_out.pdbqt	-8.459
aligned_GR2Omykiss_PubChem_compound_text_Flumethrin_records_vina_out.pdbqt	-5.675
aligned_GR2Omykiss_PubChem_compound_text_Flupyradifurone_records_vina_out.pdbqt	-7.506
aligned_GR2Omykiss_PubChem_compound_text_Fluralaner_records_vina_out.pdbqt	-6.599
aligned_GR2Omykiss_PubChem_compound_text_Hydramethylnon_records_vina_out.pdbqt	-4.154
aligned_GR2Omykiss_PubChem_compound_text_Imidacloprid_records_vina_out.pdbqt	-6.834
aligned_GR2Omykiss_PubChem_compound_text_Indoxacarb_records_vina_out.pdbqt	-5.588
aligned_GR2Omykiss_PubChem_compound_text_Ivermectin_records_vina_out.pdbqt	24.164
aligned_GR2Omykiss_PubChem_compound_text_Lavifos_records_vina_out.pdbqt	-5.405
aligned_GR2Omykiss_PubChem_compound_text_Malathion_records_vina_out.pdbqt	-5.816
aligned_GR2Omykiss_PubChem_compound_text_Metaflumizone_records_vina_out.pdbqt	-2.849
aligned_GR2Omykiss_PubChem_compound_text_Methomyl_records_vina_out.pdbqt	-4.424
aligned_GR2Omykiss_PubChem_compound_text_Methoprene_records_vina_out.pdbqt	-6.911
aligned_GR2Omykiss_PubChem_compound_text_Methoquin-butyl_records_vina_out.pdbqt	-7.224
aligned_GR2Omykiss_PubChem_compound_text_Milbemectin_records_vina_out.pdbqt	3.138
aligned_GR2Omykiss_PubChem_compound_text_Moxidectin_records_vina_out.pdbqt	54.327
aligned_GR2Omykiss_PubChem_compound_text_Nithiazine_records_vina_out.pdbqt	-4.973
aligned_GR2Omykiss_PubChem_compound_text_Permethrin_records_vina_out.pdbqt	-7.275
aligned_GR2Omykiss_PubChem_compound_text_Pirimicarb_records_vina_out.pdbqt	-6.273
aligned_GR2Omykiss_PubChem_compound_text_Pirimiphos-methyl_records_vina_out.pdbqt	-6.17
aligned_GR2Omykiss_PubChem_compound_text_Propoxur_records_vina_out.pdbqt	-6.479
aligned_GR2Omykiss_PubChem_compound_text_Pyriprole_records_vina_out.pdbqt	-6.98
aligned_GR2Omykiss_PubChem_compound_text_Pyriproxyfen_records_vina_out.pdbqt	-8.023
aligned_GR2Omykiss_PubChem_compound_text_Rotenone_records_vina_out.pdbqt	-5.2
aligned_GR2Omykiss_PubChem_compound_text_Secnidazole_records_vina_out.pdbqt	-5.562
aligned_GR2Omykiss_PubChem_compound_text_Sulfoxaflor_records_vina_out.pdbqt	-7.158
aligned_GR2Omykiss_PubChem_compound_text_Tetramethrin_records_vina_out.pdbqt	-8.549
aligned_GR2Omykiss_PubChem_compound_text_Thiamethoxam_records_vina_out.pdbqt	-6.685
aligned_GR2Omykiss_PubChem_compound_text_Tolfenpyrad_records_vina_out.pdbqt	-6.369
aligned_GR2Omykiss_PubChem_compound_text_Triflumuron_records_vina_out.pdbqt	-6.643
